# Supplementary material for: Highly efficient recycling of polyester wastes to diols using Ru and Mo dual-atom catalyst
Source: Nat Commun. 2024 Jul 4;15:5630. doi: 10.1038/s41467-024-49880-z (PMC11224329; doi:10.1038/s41467-024-49880-z)
Supplement: Supplementary file 5 — Source data [file 41467_2024_49880_MOESM5_ESM.xlsx]

## Sheet: Figure1
Figure 1a
	Reaction1					Reaction2					Reaction3
Catalysts	1,2-Propanediol	Lactic Acid	Monohydric alcohol	Alkane	Conversion	1,2-Propanediol	Lactic Acid	Monohydric alcohol	Alkane	Conversion	1,2-Propanediol	Lactic Acid	Monohydric alcohol	Alkane	Conversion
TiO2	0	99	0	0	99	0	98	0	0	98	0	99	0	0	99
Mo/TiO2	0	99	0	0	99	0	98	0	0	98	0	98	0	0	98
Ru5Mo10/TiO2	13	81	0	0	94	12	86	0	0	98	15	84	0	0	99
Ru2.0Mo0.5/TiO2	44	52	0	0	96	45	53	0	0	98	42	57	0	0	99
Ru-Mo/TiO2	99	0	0	0	99	99	0	0	0	99	99	0	0	0	99
Ru5Mo0.1/TiO2	80	0	7	12	99	75	0	8	15	98	83	0	4	12	99
Ru/TiO2	70	0	15	14	99	74	0	12	13	99	68	0	14	16	98
Figure 1b
	Regeneration		Direct
Cycle	Yield	Conversion	Yield
1	99	99	99
2	96	99	76
3	98	99	63
4	99	99	52
5	97	99
6	98	99
7	97	99
8	99	99
9	95	99
10	97	99

## Sheet: Figure2
Figure 2e
distance	Area1	Area2	Area3
0	336837	768231	393247
0.01684	476018	620655	351132
0.03369	425018	711521	402671
0.05053	489295	548810	395300
0.06738	348628	515493	428325
0.08422	373068	688466	506416
0.10107	421989	626872	465360
0.11791	423503	601552	467452
0.13476	382227	568854	470237
0.1516	508621	585243	541296
0.16845	614989	556532	475421
0.18529	580140	643391	477751
0.20214	616060	651267	464788
0.21898	655894	541268	464884
0.23583	737705	479201	451061
0.25267	666892	463353	455514
0.26952	565449	639381	432350
0.28636	483294	649612	462410
0.30321	717774	700004	502650
0.32005	545113	766511	503934
0.3369	407550	775309	539324
0.35374	347793	748326	596041
0.37059	413037	740201	671594
0.38743	424823	618699	596352
0.40428	521378	645950	486519
0.42112	468616	620425	499311
0.43797	393173	679734	404004
0.45481	336670	583185	445215
0.47166	255949	727201	440124
0.4885	343957	643218	448187
0.50535	360123	679062	503319
0.52219	383867	708415	553414
0.53904	418638	841512	508977
0.55588	454782	858666	507618
0.57272	447101	966480	602081
0.58957	514316	897113	647448
0.60641	505176	919146	684883
0.62326	448370	982611	728430
0.6401	433908	899883	629006
0.65695	461850	766007	515616
0.67379	454196	776123	550231
0.69064	397758	584054	560663
0.70748	480636	582055	493722
0.72433	485918	569196	448315
0.74117	546201	725396	450405
0.75802	451778	590444	566222
0.77486	483629	607100	596321
0.79171	487519	651902	630556
0.80855	814302	642367	610995
0.8254	810121	549482	539380
0.84224	955457	526969	490715
0.85909	996382	788301	719195
0.87593	842323	819529	1175890
0.89278	683707	688846	1094620
0.90962	574965	560442	1026370
0.92647	500527	747512	959649
0.94331	481275	761406	695795
0.96016	461771	790310	610058
0.977	491842	952985	810638
0.99385	354868	1106630	724894
1.01069	413580	1036340	554493
1.02754	448527	883446	549968
1.04438	444947	659644	578887
1.06123	452951	480936	622129
1.07807	690726	476102	630945
1.09492	791168	475550	652288
1.11176	1152280	393008	637941
1.12861	1214360	457849	645225
1.14545	806982	446667	601699
1.16229	818771	477561	577198
1.17914	744843	404565	566439
1.19598	540081	399521	548393
1.21283	543233	446024	608883
1.22967	510499	437575	709315
1.24652	555043	447837	726468
1.26336	431938	337117	700241
1.28021	497187	341188	747061
1.29705	487961	370239	794074
1.3139	486431	403810	800250
1.33074	556132	496952	827743
1.34759	660875	409672	797671
1.36443	596130	296053	820556
1.38128	624430	294507	826603
1.39812	733896	289950	801910
1.41497	707990	399427	807202
1.43181	741283	393613	815121
1.44866	772220	451581	790007
1.4655	609689	503950	714861
1.48235	521450	492378	814091
1.49919	470650		831888
1.51604	333571		886153
1.53288	377886		873999
1.54973	417791		866229
1.56657	533022		857196
1.58342	380138
1.60026	422173
1.61711	595352
1.63395	642733
1.6508	658146
1.66764	699695
1.68449	715595
1.70133	604479
1.71817	605774
1.73502	551857

## Sheet: Figure3
Figure 3a						Figure 3b							Figure 3c						Figure 3d							Figure 3e				Figure 3f				Figure 3g
Energy	Ru foil	Ru6	Ru4Mo1	RuO2		Energy	Mo2	Ru4Mo1	MoO3	MoO2	Mo foil		Energy	Ru foil	Ru6	Ru4Mo1	RuO2		Energy	Mo2	Ru4Mo1	MoO3	MoO2	Mo foil		R	Ru4Mo1	Fitting		R	Ru4Mo1	Fitting		0	0	0	0	0	0	0	0	0	0	0	0	0	0	0	0
21922	0.00507	0.0058	0.00415	0.00403		19786.8	0.01863	0.01809	0.00795	0.00596	0.00654		0	0.07878	0.04222	0.05455	0.23565		0	0.03711	0.05136	0.05108	0.16671	0.05218		0	0.46204	0.88063		0	0.08655	0.0933		0.00194	0.00194	0.00194	0.00194	0.00194	0.00194	0.00194	0.00194	0.00194	0.00194	0.00194	0.00194	0.00194	0.00194	0.00194	0.00194
21927	0.00463	0.00532	0.00463	0.00381		19791.8	0.03067	0.01248	0.00747	0.00573	0.00621		0.03068	0.07803	0.04448	0.05562	0.22974		0.03068	0.03512	0.05694	0.05155	0.16667	0.0509		0.03068	0.4539	0.8679		0.03068	0.08572	0.09218		0.00426	0.00426	0.00426	0.00426	0.00426	0.00426	0.00426	0.00426	0.00426	0.00426	0.00427	0.00427	0.00427	0.00427	0.00427	0.00427
21932	0.00427	0.00482	0.00343	0.00358		19796.8	0.01625	0.01366	0.00703	0.00536	0.00559		0.06136	0.07572	0.05016	0.05847	0.2133		0.06136	0.02933	0.07085	0.05313	0.16676	0.04765		0.06136	0.42974	0.83009		0.06136	0.08333	0.08891		0.00495	0.00495	0.00495	0.00495	0.00495	0.00496	0.00496	0.00496	0.00496	0.00496	0.00497	0.00497	0.00497	0.00497	0.00497	0.00497
21937	0.00394	0.00435	0.00347	0.00339		19801.8	0.02127	0.00995	0.00685	0.00485	0.00518		0.09204	0.07167	0.05715	0.06223	0.19049		0.09204	0.02024	0.08863	0.05612	0.16754	0.04422		0.09204	0.39031	0.76832		0.09204	0.07975	0.08386		0.00328	0.00328	0.00328	0.00328	0.00328	0.00328	0.00328	0.00328	0.00328	0.00328	0.00328	0.00328	0.00328	0.00328	0.00328	0.00328
21942	0.00351	0.00399	0.00278	0.00312		19806.8	0.02778	0.00197	0.00608	0.00443	0.00523		0.12272	0.06562	0.06361	0.06595	0.16893		0.12272	0.00913	0.10754	0.06063	0.16966	0.04315		0.12272	0.33686	0.68456		0.12272	0.07567	0.07773		0.00208	0.00207	0.00206	0.00206	0.00205	0.00204	0.00204	0.00203	0.00202	0.00202	0.00201	0.002	0.00199	0.00199	0.00198	0.00197
21947	0.00317	0.00354	0.00428	0.00259		19811.7	0.00787	0.00622	0.00566	0.00417	0.00457		0.1534	0.05732	0.0683	0.06887	0.15909		0.1534	0.00813	0.12609	0.06635	0.17344	0.04604		0.1534	0.27124	0.58173		0.1534	0.07223	0.07179		0.00537	0.00537	0.00538	0.00538	0.00539	0.00539	0.0054	0.0054	0.0054	0.00541	0.00541	0.00542	0.00542	0.00542	0.00543	0.00543
21952	0.0028	0.00306	0.00289	0.00262		19816.7	0.01399	0.00499	0.00537	0.00378	0.00434		0.18408	0.04653	0.07053	0.07053	0.16826		0.18408	0.02152	0.14339	0.07246	0.17869	0.05193		0.18408	0.1962	0.4643		0.18408	0.071	0.06801		0.00751	0.00752	0.00754	0.00755	0.00756	0.00758	0.00759	0.0076	0.00762	0.00763	0.00764	0.00765	0.00766	0.00768	0.00769	0.0077
21957	0.00246	0.00272	0.00288	0.00207		19821.8	0.01889	0.00911	0.00482	0.00349	0.0037		0.21476	0.03315	0.07001	0.07087	0.19299		0.21476	0.03545	0.15878	0.07786	0.18468	0.05821		0.21476	0.11714	0.34021		0.21476	0.0736	0.06882		0.007	0.00701	0.00702	0.00703	0.00704	0.00706	0.00707	0.00708	0.00708	0.00709	0.0071	0.00711	0.00712	0.00713	0.00714	0.00714
21962	0.00211	0.00227	0.00228	0.00161		19826.8	0.00904	0.00854	0.00444	0.00318	0.00355		0.24544	0.01742	0.06689	0.07017	0.2232		0.24544	0.04796	0.17178	0.08136	0.19033	0.06243		0.24544	0.06065	0.2293		0.24544	0.08094	0.07576		0.005	0.00498	0.00497	0.00495	0.00494	0.00492	0.00491	0.00489	0.00488	0.00486	0.00484	0.00482	0.00481	0.00479	0.00477	0.00475
21967	0.00176	0.00192	0.00177	0.00159		19831.8	0.00544	0.01214	0.004	0.00291	0.00309		0.27612	0.00598	0.06177	0.06908	0.24975		0.27612	0.05783	0.182	0.08183	0.19465	0.06291		0.27612	0.10523	0.19041		0.27612	0.09278	0.08853		0.00571	0.00569	0.00568	0.00566	0.00564	0.00562	0.00561	0.00559	0.00557	0.00555	0.00553	0.0055	0.00548	0.00546	0.00544	0.00541
21972	0.00144	0.00151	0.00165	0.00134		19836.8	0.00902	0.01198	0.00368	0.00265	0.00281		0.3068	0.02348	0.05588	0.06854	0.26654		0.3068	0.06413	0.18913	0.07834	0.19698	0.05882		0.3068	0.19097	0.26874		0.3068	0.10801	0.10549		0.00836	0.00837	0.00839	0.0084	0.00842	0.00843	0.00844	0.00846	0.00847	0.00848	0.00849	0.0085	0.0085	0.00851	0.00852	0.00852
21977	0.00109	0.00127	0.00172	0.000898388		19841.7	0.00816	0.00808	0.00322	0.00222	0.00257		0.33748	0.04519	0.05114	0.06953	0.27014		0.33748	0.06613	0.19301	0.07028	0.19732	0.05029		0.33748	0.27937	0.40046		0.33748	0.1253	0.12479		0.00931	0.00933	0.00936	0.00938	0.0094	0.00943	0.00945	0.00947	0.00949	0.00951	0.00953	0.00954	0.00956	0.00958	0.00959	0.00961
21982.1	0.000786564	0.000944809	0.0021	0.000549941		19846.7	0.00927	0.00975	0.00302	0.00213	0.00231		0.36816	0.06758	0.04989	0.07269	0.25968		0.36816	0.06352	0.19362	0.05757	0.19653	0.03879		0.36816	0.36284	0.54296		0.36816	0.14337	0.14484		0.0082	0.00819	0.00818	0.00817	0.00816	0.00815	0.00814	0.00812	0.00811	0.00809	0.00808	0.00806	0.00804	0.00802	0.008	0.00798
21987	0.000550911	0.00054711	0.000415045	0.0002374		19851.8	0.00646	0.000229116	0.00281	0.00156	0.00171		0.39884	0.08943	0.05349	0.07803	0.23711		0.39884	0.05645	0.19119	0.04143	0.1964	0.02875		0.39884	0.43719	0.68127		0.39884	0.16111	0.1643		0.00759	0.00754	0.00748	0.00742	0.00736	0.0073	0.00723	0.00716	0.00709	0.00702	0.00695	0.00687	0.00679	0.00671	0.00663	0.00654
21992	0.000257267	0.00032417	0.000143328	0.000364068		19856.8	0.0037	0.01206	0.00222	0.00145	0.00177		0.42951	0.10943	0.06116	0.08494	0.20826		0.42951	0.04601	0.18627	0.02852	0.19949	0.02933		0.42951	0.49893	0.80768		0.42951	0.17757	0.18207		0.01002	0.00998	0.00994	0.00989	0.00984	0.00979	0.00974	0.00968	0.00962	0.00956	0.0095	0.00943	0.00937	0.0093	0.00923	0.00915
21997	1.26557e-05	1.13632e-05	0.000458443	0.000361153		19861.8	0.00569	0.00226	0.00183	0.00121	0.0011		0.46019	0.12626	0.07081	0.09247	0.1848		0.46019	0.03548	0.17989	0.0375	0.20852	0.04163		0.46019	0.54495	0.91667		0.46019	0.19202	0.19726		0.01443	0.01441	0.01439	0.01436	0.01432	0.01429	0.01425	0.0142	0.01415	0.0141	0.01405	0.01399	0.01393	0.01387	0.0138	0.01373
22002	-0.000177023	-0.00028435	-0.00105	-0.000202631		19866.8	-0.00333	5.03383e-05	0.00161	0.000956861	0.000894799		0.49087	0.13858	0.0804	0.09972	0.18312		0.49087	0.0331	0.17377	0.06566	0.22542	0.05712		0.49087	0.57242	1.00372		0.49087	0.20396	0.20927		0.02133	0.02134	0.02134	0.02134	0.02133	0.02131	0.02128	0.02125	0.02121	0.02116	0.02111	0.02105	0.02099	0.02091	0.02083	0.02075
22006.9	-0.000333036	-0.000356936	-0.000949077	-0.000397828		19871.8	-0.00426	0.00485	0.00117	0.000625531	0.000769882		0.52155	0.14515	0.08841	0.10596	0.21138		0.52155	0.04504	0.17037	0.1011	0.2506	0.07078		0.52155	0.57886	1.06496		0.52155	0.21328	0.21786		0.03254	0.03268	0.0328	0.03292	0.03303	0.03312	0.03321	0.03328	0.03335	0.0334	0.03344	0.03348	0.0335	0.03351	0.03351	0.0335
22012	-0.000547152	-0.000674171	-0.000147779	-0.00039898		19876.7	0.00123	-0.00149	0.000910708	0.000497942	0.00065514		0.55223	0.14493	0.09381	0.1108	0.26051		0.55223	0.06518	0.17273	0.13999	0.283	0.08045		0.55223	0.56223	1.09713		0.55223	0.22031	0.2233		0.048	0.04839	0.04877	0.04914	0.04949	0.04984	0.05017	0.05048	0.05079	0.05108	0.05135	0.05162	0.05187	0.0521	0.05232	0.05253
22017	-0.000701124	-0.000822341	-0.00166	-0.000364908		19881.8	0.00269	-0.000597668	0.000765354	0.000371419	0.000652604		0.58291	0.1372	0.09603	0.11432	0.31657		0.58291	0.0874	0.1836	0.18055	0.32072	0.08578		0.58291	0.52099	1.09759		0.58291	0.22604	0.22654		0.06583	0.06658	0.06732	0.06805	0.06876	0.06945	0.07013	0.0708	0.07145	0.07209	0.0727	0.0733	0.07389	0.07445	0.075	0.07553
22022	-0.0007635	-0.000831594	-0.00152	-0.000606328		19886.8	0.000880602	0.0042	0.000301295	-0.000137122	0.000215246		0.61359	0.1216	0.09503	0.11711	0.36932		0.61359	0.1084	0.20438	0.22156	0.36153	0.08848		0.61359	0.4544	1.06435		0.61359	0.23217	0.22941		0.08378	0.08495	0.08611	0.08725	0.08838	0.0895	0.09059	0.09167	0.09273	0.09377	0.09479	0.09578	0.09676	0.09771	0.09864	0.09955
22027	-0.000803208	-0.000854915	-0.00177	-0.000757436		19891.8	0.00301	-0.00101	-1.12458e-05	-0.000248521	0.000134893		0.64427	0.09825	0.09143	0.12038	0.41258		0.64427	0.12599	0.23474	0.26217	0.40317	0.0928		0.64427	0.36316	0.99614		0.64427	0.24109	0.23466		0.10005	0.10166	0.10326	0.10484	0.10641	0.10796	0.10949	0.111	0.11248	0.11395	0.11538	0.1168	0.11818	0.11954	0.12087	0.12216
22032	-0.000791651	-0.000978084	-0.00129	-0.000593003		19896.8	-0.00258	0.000321918	-0.00017286	-0.000263737	-0.000529012		0.67495	0.06783	0.08682	0.12587	0.44346		0.67495	0.13852	0.27324	0.3019	0.44351	0.10441		0.67495	0.25237	0.89255		0.67495	0.25556	0.24565		0.1135	0.11555	0.11759	0.11961	0.12161	0.12359	0.12555	0.12749	0.1294	0.13128	0.13313	0.13496	0.13675	0.1385	0.14022	0.1419
22037	-0.000743525	-0.000822008	-0.00134	-0.000559291		19901.8	-0.00154	0.000504547	-0.000626873	-0.000424539	-0.000791607		0.70563	0.03194	0.08411	0.13546	0.46231		0.70563	0.14495	0.31806	0.34066	0.48048	0.12656		0.70563	0.15191	0.75431		0.70563	0.27803	0.26555		0.12352	0.12599	0.12844	0.13088	0.1333	0.13571	0.13809	0.14044	0.14277	0.14507	0.14733	0.14956	0.15176	0.15391	0.15601	0.15807
22042	-0.000606004	-0.000631223	0.00023588	-0.00044912		19906.7	0.00586	-0.00571	-0.000557805	-0.000757884	-0.00101		0.73631	0.01431	0.0872	0.15063	0.47297		0.73631	0.14519	0.3675	0.3787	0.51215	0.15786		0.73631	0.18877	0.58408		0.73631	0.30994	0.29625		0.1297	0.13255	0.1354	0.13824	0.14106	0.14387	0.14666	0.14942	0.15216	0.15486	0.15754	0.16017	0.16277	0.16532	0.16782	0.17027
22047	-0.000420183	-0.000426581	0.00117	-0.00023151		19911.8	-0.00134	-0.000284613	-0.000859681	-0.000728666	-0.0006701		0.76699	0.05488	0.099	0.17196	0.48274		0.76699	0.14073	0.41998	0.41655	0.53682	0.19422		0.76699	0.36083	0.39045		0.76699	0.35138	0.3379		0.13173	0.13493	0.13812	0.14131	0.1445	0.14767	0.15083	0.15398	0.1571	0.16019	0.16326	0.16629	0.16928	0.17223	0.17513	0.17799
22052	-0.000107538	-0.000129401	-5.53038e-05	-0.000281176		19916.8	0.00779	-0.000258105	-0.000888658	-0.00059523	-0.00109		0.79767	0.09773	0.11956	0.1992	0.50112		0.79767	0.13587	0.47412	0.45483	0.55307	0.23095		0.79767	0.58078	0.21772		0.79767	0.40135	0.38917		0.12949	0.13293	0.13639	0.13986	0.14333	0.14681	0.15027	0.15373	0.15718	0.16061	0.16402	0.16741	0.17076	0.17408	0.17735	0.18058
22057	0.000395662	0.000501616	-0.000416997	0.000428609		19921.8	-0.00297	-0.00097856	-0.00104	-0.0007105	-0.00113		0.82835	0.13792	0.1469	0.23153	0.53645		0.82835	0.13864	0.52863	0.49396	0.56004	0.26363		0.82835	0.82903	0.27033		0.82835	0.45812	0.44797		0.12312	0.1267	0.13031	0.13395	0.1376	0.14126	0.14493	0.14861	0.15228	0.15595	0.15962	0.16327	0.1669	0.1705	0.17408	0.17762
22062	0.00104	0.00113	0.000895768	0.00129		19926.8	-0.00324	0.0023	-0.00102	-0.000660174	-0.000860487		0.85903	0.1724	0.17874	0.26801	0.59196		0.85903	0.15825	0.58233	0.53401	0.55765	0.28837		0.85903	1.09919	0.52528		0.85903	0.51966	0.51189		0.11318	0.11677	0.1204	0.12406	0.12775	0.13147	0.13521	0.13897	0.14275	0.14653	0.15032	0.15411	0.15789	0.16167	0.16543	0.16917
22067	0.00186	0.00208	0.00304	0.00151		19931.8	0.0012	-0.00859	-0.000861092	-0.000502966	-0.000524038		0.88971	0.19836	0.2132	0.30769	0.66433		0.88971	0.19831	0.63412	0.57445	0.54695	0.30194		0.88971	1.38699	0.8357		0.88971	0.58379	0.57849		0.10059	0.10404	0.10755	0.1111	0.11469	0.11833	0.122	0.1257	0.12943	0.13318	0.13695	0.14074	0.14454	0.14834	0.15214	0.15593
22072	0.00303	0.00336	0.00375	0.00265		19936.8	0.000257052	-0.00145	-0.000720799	-0.000394715	-0.000168268		0.92039	0.21323	0.24882	0.34974	0.74584		0.92039	0.25582	0.68296	0.61409	0.53054	0.30206		0.92039	1.6885	1.17288		0.92039	0.64837	0.6454		0.08642	0.08963	0.0929	0.09623	0.0996	0.10303	0.1065	0.11001	0.11356	0.11715	0.12077	0.12442	0.12809	0.13178	0.13548	0.13919
22077.1	0.00457	0.0048	0.00289	0.00402		19941.8	-0.00188	0.00334	-0.000463101	0.000118316	-5.71105e-05		0.95107	0.21488	0.28448	0.39348	0.82744		0.95107	0.3258	0.7279	0.65118	0.51295	0.28756		0.95107	1.99969	1.52722		0.95107	0.71128	0.71036		0.07183	0.07471	0.07766	0.08068	0.08374	0.08687	0.09005	0.09328	0.09655	0.09987	0.10323	0.10663	0.11006	0.11352	0.117	0.12051
22081.9	0.00663	0.00692	0.00673	0.00498		19946.7	-0.00248	0.000794473	-0.00022819	0.00069271	0.000711436		0.98175	0.20179	0.31933	0.43837	0.90096		0.98175	0.40368	0.76809	0.6835	0.50075	0.25862		0.98175	2.31644	1.89222		0.98175	0.77055	0.77129		0.05779	0.06032	0.06291	0.06557	0.06829	0.07107	0.07391	0.0768	0.07975	0.08274	0.08577	0.08885	0.09197	0.09513	0.09831	0.10152
22087	0.00959	0.00974	0.00922	0.00751		19951.8	0.00375	-0.00106	0.000491071	0.00131	0.00163		1.01243	0.1733	0.3528	0.484	0.96032		1.01243	0.48542	0.80277	0.7086	0.50179	0.21707		1.01243	2.63447	2.26202		1.01243	0.82432	0.82625		0.04506	0.04725	0.0495	0.05181	0.05419	0.05663	0.05912	0.06167	0.06427	0.06693	0.06962	0.07237	0.07515	0.07796	0.08081	0.08369
22092	0.01377	0.01363	0.01298	0.01043		19956.8	-0.00304	-0.00653	0.00123	0.0022	0.00294		1.04311	0.12991	0.38455	0.53003	1.00244		1.04311	0.56734	0.83128	0.72404	0.52292	0.16703		1.04311	2.9494	2.63099		1.04311	0.87092	0.87355		0.03414	0.03603	0.03799	0.04001	0.04209	0.04422	0.04642	0.04867	0.05096	0.05331	0.05569	0.05812	0.06058	0.06307	0.06559	0.06814
22097	0.02001	0.01933	0.01711	0.01558		19961.8	0.01247	0.01164	0.00237	0.00324	0.00465		1.07379	0.07501	0.41444	0.57617	1.02791		1.07379	0.64591	0.85312	0.72758	0.56725	0.11744		1.07379	3.25686	2.99358		1.07379	0.90892	0.91173		0.0253	0.02697	0.0287	0.0305	0.03235	0.03426	0.03623	0.03824	0.0403	0.0424	0.04453	0.0467	0.04889	0.05111	0.05334	0.05559
22097.5	0.02087	0.01981	0.01784	0.01625		19962.3	-0.00133	-0.000839878	0.00248	0.00335	0.00482		1.10447	0.03957	0.44255	0.62216	1.04157		1.10447	0.71781	0.86789	0.71742	0.63322	0.09025		1.10447	3.55249	3.34438		1.10447	0.93712	0.93963		0.0187	0.02023	0.02182	0.02347	0.02517	0.02693	0.02873	0.03058	0.03247	0.03439	0.03634	0.03831	0.04031	0.04231	0.04432	0.04633
22098	0.02174	0.02055	0.01785	0.01693		19962.8	0.00399	-0.00421	0.00263	0.00354	0.00501		1.13515	0.0991	0.46908	0.66769	1.05268		1.13515	0.77993	0.87534	0.69237	0.71614	0.10972		1.13515	3.83208	3.67814		1.13515	0.95465	0.95639		0.01456	0.01599	0.01747	0.01901	0.0206	0.02224	0.02393	0.02566	0.02742	0.02921	0.03103	0.03286	0.0347	0.03655	0.0384	0.04023
22098.4	0.02255	0.02125	0.01851	0.0176		19963.3	-0.00988	0.00308	0.00278	0.00375	0.00521		1.16583	0.18462	0.49436	0.71238	1.07378		1.16583	0.82952	0.87535	0.65195	0.81053	0.15439		1.16583	4.0916	3.98988		1.16583	0.96091	0.96149		0.01295	0.01424	0.0156	0.01702	0.01849	0.02001	0.02158	0.02319	0.02483	0.02651	0.02822	0.02994	0.03167	0.03341	0.03514	0.03686
22099	0.02377	0.02229	0.01934	0.01844		19963.8	-0.00214	0.00111	0.00294	0.00395	0.00541		1.1965	0.27463	0.5187	0.75574	1.11769		1.1965	0.86425	0.86795	0.59658	0.91152	0.19883		1.1965	4.32727	4.27498		1.1965	0.95567	0.95474		0.01325	0.0144	0.01561	0.01689	0.01823	0.01963	0.02107	0.02257	0.02411	0.02568	0.02729	0.02892	0.03056	0.03222	0.03387	0.03552
22099.5	0.02466	0.02297	0.01929	0.01912		19964.3	0.00106	0.00222	0.0031	0.00415	0.0056		1.22718	0.36252	0.5424	0.79717	1.1929		1.22718	0.8823	0.85332	0.52761	1.01524	0.23202		1.22718	4.53564	4.5292		1.22718	0.93902	0.93633		0.01437	0.01542	0.01653	0.01771	0.01894	0.02024	0.02158	0.02298	0.02443	0.02592	0.02745	0.02901	0.0306	0.0322	0.03381	0.03543
22100	0.02572	0.02377	0.01981	0.01979		19964.8	0.00121	-0.00226	0.00326	0.00435	0.0058		1.25786	0.4427	0.56562	0.83594	1.3001		1.25786	0.88245	0.83176	0.44748	1.11885	0.24843		1.25786	4.71364	4.74883		1.25786	0.91137	0.90675		0.01549	0.01648	0.01754	0.01865	0.01982	0.02105	0.02233	0.02367	0.02506	0.02649	0.02797	0.02949	0.03104	0.03262	0.03422	0.03583
22100.5	0.02673	0.02471	0.02136	0.02046		19965.2	0.000919267	-0.00393	0.00341	0.00455	0.006		1.28854	0.5098	0.58838	0.87122	1.4322		1.28854	0.86415	0.80368	0.36012	1.22024	0.2451		1.28854	4.85864	4.93067		1.28854	0.87347	0.86684		0.01616	0.01712	0.01815	0.01922	0.02035	0.02154	0.02278	0.02408	0.02542	0.02682	0.02826	0.02975	0.03128	0.03285	0.03445	0.03607
22101	0.02792	0.02567	0.02192	0.02116		19965.8	0.01223	-0.00889	0.0036	0.0048	0.00624		1.31922	0.55879	0.6105	0.90213	1.57727		1.31922	0.82755	0.76962	0.27203	1.31772	0.22099		1.31922	4.96851	5.07215		1.31922	0.82635	0.81773		0.01621	0.01715	0.01814	0.01918	0.02027	0.02142	0.02262	0.02387	0.02518	0.02654	0.02795	0.02941	0.03091	0.03246	0.03406	0.03569
22101.6	0.02932	0.0268	0.02312	0.02208		19966.3	-0.000846472	0.000885851	0.00384	0.005	0.0065		1.3499	0.58518	0.63162	0.92772	1.7218		1.3499	0.77349	0.73021	0.19621	1.40969	0.17695		1.3499	5.0416	5.17135		1.3499	0.77133	0.76079		0.01564	0.01653	0.01746	0.01845	0.01949	0.02058	0.02172	0.02291	0.02416	0.02547	0.02683	0.02824	0.02971	0.03123	0.0328	0.03442
22102	0.03069	0.02776	0.02427	0.02282		19966.8	0.00618	0.00114	0.00408	0.00521	0.00684		1.38058	0.58531	0.65121	0.94708	1.85296		1.38058	0.7035	0.68616	0.16022	1.49431	0.11603		1.38058	5.07683	5.22701		1.38058	0.70992	0.69762		0.01451	0.01532	0.01618	0.01709	0.01804	0.01904	0.0201	0.02121	0.02237	0.0236	0.02488	0.02622	0.02762	0.02908	0.0306	0.03218
22102.5	0.03195	0.02892	0.02378	0.02361		19967.3	-0.00701	0.00631	0.00432	0.00543	0.00718		1.41126	0.55655	0.6686	0.95934	1.95975		1.41126	0.61979	0.63822	0.18663	1.5693	0.04846		1.41126	5.07369	5.23857		1.41126	0.64383	0.63		0.01297	0.01367	0.01442	0.01521	0.01604	0.01693	0.01786	0.01886	0.0199	0.02101	0.02218	0.02342	0.02472	0.02609	0.02753	0.02903
22103	0.03343	0.02994	0.02475	0.02442		19967.8	0.00849	-0.00296	0.00456	0.00564	0.00752		1.44194	0.49754	0.68308	0.96374	2.03358		1.44194	0.5252	0.58722	0.24953	1.63188	0.06374		1.44194	5.03221	5.20618		1.44194	0.5749	0.55986		0.01117	0.01174	0.01234	0.01299	0.01367	0.0144	0.01519	0.01603	0.01692	0.01788	0.01891	0.02001	0.02118	0.02243	0.02376	0.02517
22103.5	0.03483	0.03144	0.02528	0.02524		19968.3	0.00795	-0.00119	0.00481	0.00585	0.00786		1.47262	0.40832	0.69386	0.95967	2.06857		1.47262	0.42324	0.53396	0.31923	1.6788	0.14772		1.47262	4.95301	5.13067		1.47262	0.50506	0.48923		0.0093	0.00971	0.01014	0.01061	0.01111	0.01166	0.01226	0.01291	0.01363	0.01442	0.01527	0.01621	0.01723	0.01834	0.01954	0.02084
22104	0.03648	0.03247	0.02592	0.02614		19968.8	0.01861	0.01428	0.00505	0.00606	0.0082		1.5033	0.29043	0.70019	0.94669	2.06156		1.5033	0.31837	0.47928	0.38262	1.70659	0.23389		1.5033	4.83724	5.01356		1.5033	0.43629	0.42025		0.00755	0.00778	0.00802	0.00829	0.00858	0.00891	0.00929	0.00973	0.01023	0.01081	0.01148	0.01224	0.0131	0.01406	0.01513	0.01632
22104.5	0.03851	0.034	0.02802	0.02725		19969.2	0.0098	0.0047	0.00529	0.00627	0.00854		1.53398	0.1473	0.70136	0.92458	2.01212		1.53398	0.21727	0.42399	0.43392	1.71182	0.31233		1.53398	4.68657	4.857		1.53398	0.37057	0.35514		0.00612	0.00617	0.00621	0.00625	0.00631	0.00639	0.00651	0.00669	0.00694	0.00728	0.00773	0.0083	0.009	0.00983	0.0108	0.01191
22105	0.04049	0.03531	0.02878	0.02814		19969.8	0.00455	-0.000469322	0.0056	0.00656	0.00894		1.56466	0.03159	0.69675	0.89335	1.92232		1.56466	0.13521	0.36887	0.47036	1.69145	0.37677		1.56466	4.5032	4.66374		1.56466	0.30985	0.29629		0.00518	0.00509	0.00496	0.0048	0.00462	0.00443	0.00424	0.00408	0.00399	0.00402	0.0042	0.00458	0.00515	0.00592	0.00686	0.00797
22105.5	0.04244	0.03677	0.03036	0.02944		19970.3	-0.00663	0.00742	0.00587	0.00684	0.00928		1.59534	0.20387	0.68585	0.85323	1.79645		1.59534	0.11449	0.31465	0.49086	1.64317	0.4223		1.59534	4.28974	4.43709		1.59534	0.25604	0.24626		0.00482	0.00467	0.00448	0.00423	0.00392	0.00354	0.00311	0.00262	0.00207	0.00152	0.00111	0.00122	0.00188	0.00282	0.00392	0.00514
22106	0.04467	0.0383	0.03139	0.0313		19970.8	0.00537	0.00771	0.00615	0.00712	0.00962		1.62602	0.39502	0.66828	0.80472	1.64058		1.62602	0.16584	0.26205	0.49558	1.56573	0.44534		1.62602	4.04923	4.18086		1.62602	0.2109	0.20759		0.0049	0.0048	0.00466	0.00446	0.00421	0.00391	0.00356	0.00316	0.00272	0.00228	0.00191	0.00177	0.00203	0.00265	0.00353	0.00459
22106.5	0.04681	0.03995	0.03155	0.03285		19971.3	0.00775	0.00858	0.00642	0.0074	0.00995		1.6567	0.5895	0.64382	0.74852	1.4621		1.6567	0.23525	0.21174	0.48571	1.45913	0.44383		1.6567	3.78506	3.89928		1.6567	0.17577	0.18211		0.0052	0.00519	0.00515	0.00507	0.00497	0.00484	0.00468	0.00452	0.00436	0.00423	0.00417	0.00421	0.00439	0.00475	0.00529	0.00601
22106.9	0.04952	0.04162	0.03428	0.034		19971.8	0.00898	-0.00133	0.0067	0.00768	0.01029		1.68738	0.77982	0.61239	0.68554	1.26915		1.68738	0.29918	0.1645	0.46332	1.32478	0.41738		1.68738	3.50091	3.59696		1.68738	0.15108	0.16956		0.0055	0.00558	0.00565	0.0057	0.00573	0.00575	0.00576	0.00578	0.00581	0.00587	0.00597	0.00614	0.00639	0.00674	0.00721	0.0078
22107.5	0.05284	0.04402	0.03596	0.03544		19972.3	0.00648	0.00249	0.00697	0.00796	0.01062		1.71806	0.95903	0.5741	0.61691	1.07008		1.71806	0.35065	0.12134	0.43119	1.16549	0.36748		1.71806	3.2007	3.27882		1.71806	0.13568	0.1669		0.0057	0.00587	0.00602	0.00617	0.00631	0.00644	0.00658	0.00673	0.00689	0.00708	0.0073	0.00756	0.00789	0.00828	0.00876	0.00932
22108	0.05601	0.0459	0.03772	0.0366		19972.7	0.02252	-0.00177	0.00724	0.00823	0.01096		1.74874	1.121	0.52921	0.54388	0.87295		1.74874	0.38684	0.08434	0.39261	0.98546	0.29815		1.74874	2.88858	2.95002		1.74874	0.12687	0.16956		0.00577	0.00599	0.00621	0.00643	0.00665	0.00687	0.0071	0.00734	0.00759	0.00787	0.00818	0.00852	0.0089	0.00934	0.00984	0.01041
22108.5	0.05919	0.04806	0.03971	0.03823		19973.2	0.01164	0.00279	0.00752	0.00851	0.01129		1.77942	1.26098	0.4782	0.46782	0.68506		1.77942	0.4066	0.05881	0.35112	0.79011	0.21925		1.77942	2.56883	2.616		1.77942	0.12151	0.17345		0.00569	0.00595	0.00622	0.00649	0.00676	0.00704	0.00733	0.00763	0.00795	0.00829	0.00866	0.00905	0.00948	0.00996	0.01048	0.01105
22109	0.06253	0.0504	0.04157	0.04008		19973.8	5.78824e-05	0.00858	0.00788	0.00887	0.0117		1.8101	1.3762	0.42175	0.39021	0.51274		1.8101	0.40977	0.05473	0.31019	0.58604	0.16186		1.8101	2.2459	2.28239		1.8101	0.11732	0.17593		0.00549	0.00577	0.00606	0.00636	0.00667	0.00698	0.00731	0.00765	0.00801	0.00839	0.0088	0.00922	0.00968	0.01018	0.01071	0.01129
22109.5	0.06644	0.05295	0.04316	0.04193		19974.3	0.01081	-0.000779132	0.00827	0.00924	0.01209		1.84078	1.46645	0.36075	0.31255	0.36141		1.84078	0.39699	0.07065	0.27278	0.38152	0.19272		1.84078	1.92445	1.95522		1.84078	0.11347	0.17568		0.00518	0.00547	0.00577	0.00608	0.0064	0.00674	0.00708	0.00745	0.00783	0.00823	0.00865	0.00909	0.00957	0.01007	0.01061	0.01118
22110.1	0.07232	0.05634	0.04561	0.04449		19974.8	0.00652	0.00979	0.00866	0.0096	0.01255		1.87146	1.5347	0.29642	0.23635	0.23657		1.87146	0.36958	0.09367	0.24079	0.19162	0.30773		1.87146	1.60953	1.64108		1.87146	0.11057	0.1723		0.00479	0.00508	0.00537	0.00568	0.00601	0.00634	0.0067	0.00706	0.00745	0.00785	0.00828	0.00873	0.0092	0.0097	0.01023	0.01079
22110.5	0.07805	0.0593	0.04833	0.04659		19975.3	0.00834	0.00052591	0.00906	0.00996	0.013		1.90214	1.58746	0.2305	0.16322	0.14748		1.90214	0.32945	0.11723	0.21458	0.10943	0.46175		1.90214	1.30703	1.34773		1.90214	0.11029	0.16605		0.00435	0.00462	0.00491	0.00521	0.00552	0.00585	0.00619	0.00655	0.00693	0.00733	0.00775	0.00819	0.00865	0.00914	0.00965	0.01019
22111	0.08369	0.06257	0.05138	0.04869		19975.8	0.01025	0.00281	0.00943	0.01033	0.01345		1.93282	1.63481	0.16596	0.0952	0.11263		1.93282	0.27905	0.13917	0.19294	0.23819	0.63915		1.93282	1.02484	1.08521		1.93282	0.11449	0.15757		0.00388	0.00413	0.0044	0.00468	0.00497	0.00528	0.00561	0.00596	0.00632	0.0067	0.0071	0.00752	0.00797	0.00843	0.00893	0.00944
22111.5	0.09068	0.06635	0.05381	0.0514		19976.3	0.02554	0.00883	0.00979	0.01071	0.01394		1.9635	1.68947	0.11007	0.03907	0.12966		1.9635	0.2214	0.15874	0.1737	0.38683	0.83581		1.9635	0.77584	0.86772		1.9635	0.12416	0.14773		0.00339	0.00362	0.00387	0.00413	0.0044	0.00469	0.00499	0.00531	0.00565	0.00601	0.00639	0.00679	0.00721	0.00765	0.00812	0.0086
22112	0.09768	0.07015	0.05751	0.05413		19976.7	0.01213	0.00604	0.01015	0.0111	0.01464		1.99418	1.76465	0.08459	0.04468	0.16054		1.99418	0.1604	0.1756	0.15475	0.51599	1.0503		1.99418	0.58484	0.71505		1.99418	0.1388	0.13753		0.00292	0.00312	0.00334	0.00357	0.00382	0.00408	0.00437	0.00466	0.00498	0.00531	0.00566	0.00603	0.00642	0.00683	0.00727	0.00772
22112.5	0.10686	0.07462	0.06007	0.05685		19977.2	0.01785	0.00869	0.01051	0.01149	0.01534		2.02485	1.87089	0.1106	0.0907	0.18544		2.02485	0.10281	0.18961	0.13502	0.61874	1.28118		2.02485	0.49462	0.64623		2.02485	0.15685	0.12794		0.00247	0.00264	0.00283	0.00304	0.00326	0.0035	0.00376	0.00403	0.00431	0.00462	0.00494	0.00528	0.00564	0.00602	0.00642	0.00683
22113.1	0.11922	0.08156	0.06436	0.06079		19977.8	0.00878	0.00567	0.01121	0.01193	0.01622		2.05553	2.01306	0.16189	0.1341	0.19959		2.05553	0.06818	0.20066	0.11514	0.6926	1.52595		2.05553	0.52992	0.65956		2.05553	0.17634	0.11976		0.00204	0.00219	0.00236	0.00254	0.00274	0.00295	0.00318	0.00343	0.00369	0.00397	0.00426	0.00457	0.0049	0.00524	0.0056	0.00598
22113.5	0.13211	0.08711	0.06955	0.06423		19978.3	0.01057	0.02016	0.01186	0.01228	0.01695		2.08621	2.18921	0.21755	0.17097	0.20231		2.08621	0.0871	0.20866	0.09791	0.73709	1.78044		2.08621	0.64831	0.72618		2.08621	0.19544	0.11343		0.00165	0.00177	0.00192	0.00208	0.00226	0.00245	0.00266	0.00288	0.00312	0.00338	0.00364	0.00392	0.00421	0.00452	0.00484	0.00518
22114	0.14502	0.09381	0.07462	0.06767		19978.8	0.01138	0.0053	0.01245	0.01266	0.01769		2.11689	2.39148	0.27087	0.20073	0.19384		2.11689	0.13318	0.21355	0.08817	0.75319	2.03874		2.11689	0.7958	0.81305		2.11689	0.21255	0.10899		0.00129	0.0014	0.00152	0.00167	0.00183	0.00201	0.0022	0.0024	0.00262	0.00285	0.0031	0.00335	0.00361	0.00388	0.00416	0.00445
22114.5	0.16172	0.10071	0.07927	0.07329		19979.3	0.00827	0.00569	0.01298	0.01318	0.0183		2.14757	2.60826	0.31913	0.22343	0.17484		2.14757	0.18046	0.21525	0.08979	0.74307	2.2934		2.14757	0.94431	0.89833		2.14757	0.22638	0.10604		0.00096368	0.00106	0.00117	0.0013	0.00145	0.00162	0.0018	0.002	0.0022	0.00241	0.00263	0.00286	0.00308	0.00332	0.00355	0.0038
22115	0.17853	0.10987	0.08775	0.07969		19979.8	0.02757	0.01658	0.01352	0.01371	0.01886		2.17825	2.82646	0.36082	0.23946	0.14664		2.17825	0.22167	0.21373	0.10099	0.70982	2.53587		2.17825	1.08182	0.97034		2.17825	0.23592	0.10393		0.000672094	0.000752586	0.000859107	0.000988762	0.00114	0.0013	0.00148	0.00167	0.00186	0.00206	0.00226	0.00246	0.00265	0.00285	0.00304	0.00324
22115.4	0.19963	0.11935	0.09256	0.08596		19980.3	0.01242	0.00836	0.01396	0.01423	0.01943		2.20893	3.03301	0.39501	0.24947	0.11262		2.20893	0.25415	0.20896	0.11593	0.6572	2.7571		2.20893	1.20312	1.02333		2.20893	0.24046	0.10193		0.000410283	0.000486627	0.000596869	0.00073272	0.000887381	0.00106	0.00123	0.00142	0.0016	0.00179	0.00197	0.00215	0.00231	0.00247	0.00263	0.00277
22116	0.2274	0.13379	0.10432	0.09329		19980.8	0.02754	0.01425	0.01438	0.01485	0.02004		2.23961	3.21595	0.42113	0.25425	0.08284		2.23961	0.27676	0.20094	0.12932	0.58941	2.94822		2.23961	1.30601	1.0549		2.23961	0.2395	0.09946		0.000176523	0.000267926	0.000398407	0.000549332	0.00071346	0.00088657	0.00107	0.00125	0.00143	0.0016	0.00177	0.00192	0.00207	0.00219	0.0023	0.0024
22116.5	0.25207	0.14531	0.1122	0.09915		19981.2	0.01501	0.01573	0.01479	0.01546	0.02089		2.27029	3.36502	0.4389	0.25475	0.08248		2.27029	0.28911	0.18975	0.13777	0.51088	3.10124		2.27029	1.38978	1.06453		2.27029	0.23283	0.09612		5.84103e-05	0.000172622	0.000313964	0.000468203	0.000632062	0.000802771	0.000977335	0.00115	0.00132	0.00149	0.00164	0.00178	0.0019	0.002	0.00208	0.00213
22117	0.2758	0.15952	0.123	0.10569		19981.8	0.00657	0.01391	0.01539	0.01617	0.02192		2.30097	3.47197	0.44833	0.25199	0.12123		2.30097	0.29145	0.17549	0.13953	0.4262	3.20963		2.30097	1.45456	1.05295		2.30097	0.22045	0.09177		0.000237855	0.000281511	0.000375186	0.000500337	0.000644644	0.000800807	0.000963557	0.00113	0.00129	0.00145	0.00159	0.00171	0.00182	0.0019	0.00194	0.00196
22117.5	0.30226	0.17424	0.13396	0.11286		19982.3	0.00709	0.01198	0.01609	0.0167	0.02294		2.33165	3.53086	0.44965	0.24699	0.17779		2.33165	0.28453	0.15834	0.13424	0.34022	3.26887		2.33165	1.501	1.02168		2.33165	0.2026	0.08648		0.000409712	0.000442007	0.000508419	0.000605096	0.000725126	0.000861616	0.00101	0.00116	0.00131	0.00146	0.00159	0.00171	0.0018	0.00187	0.0019	0.0019
22118	0.32461	0.19103	0.14576	0.12004		19982.8	-0.01443	0.01929	0.0168	0.01723	0.02409		2.36233	3.53808	0.44335	0.24072	0.23904		2.36233	0.26952	0.13856	0.12299	0.25882	3.2768		2.36233	1.53005	0.97289		2.36233	0.17969	0.08052		0.000563982	0.000597929	0.000655572	0.000737156	0.000840097	0.000960173	0.00109	0.00123	0.00137	0.00151	0.00164	0.00175	0.00184	0.00191	0.00194	0.00193
22118.4	0.34994	0.2059	0.15678	0.12723		19983.3	0.01327	0.00478	0.0175	0.01776	0.02524		2.39301	3.4924	0.43009	0.23399	0.299		2.39301	0.24796	0.11644	0.10862	0.19096	3.23391		2.39301	1.5429	0.90918		2.39301	0.15235	0.07434		0.000700127	0.000739794	0.000796882	0.00087264	0.00096642	0.00108	0.0012	0.00133	0.00146	0.00159	0.00172	0.00183	0.00193	0.002	0.00204	0.00204
22119	0.37847	0.22583	0.17177	0.13737		19983.8	0.02969	0.01711	0.0183	0.01862	0.02654		2.42369	3.39487	0.41072	0.22744	0.35408		2.42369	0.22177	0.09241	0.09629	0.15231	3.1433		2.42369	1.54081	0.83357		2.42369	0.12139	0.06845		0.000817723	0.000864645	0.000925044	0.001	0.00109	0.00119	0.00131	0.00144	0.00157	0.0017	0.00182	0.00194	0.00204	0.00212	0.00218	0.0022
22119.5	0.40252	0.24044	0.18376	0.14549		19984.3	0.01156	0.00955	0.01913	0.01959	0.02812		2.45437	3.24867	0.3862	0.22142	0.40189		2.45437	0.19319	0.067	0.0927	0.15701	3.01064		2.45437	1.5251	0.74943		2.45437	0.08786	0.06342		0.000916295	0.000970886	0.00104	0.00111	0.0012	0.00131	0.00142	0.00154	0.00167	0.0018	0.00193	0.00205	0.00217	0.00226	0.00234	0.00239
22120	0.42528	0.25706	0.19747	0.15445		19984.8	0.02241	0.01077	0.01994	0.02048	0.02959		2.48505	3.05887	0.35759	0.21603	0.44097		2.48505	0.1649	0.04113	0.10117	0.19309	2.84387		2.48505	1.49708	0.66056		2.48505	0.05353	0.05972		0.00099547	0.00106	0.00113	0.00121	0.0013	0.00141	0.00152	0.00164	0.00177	0.00191	0.00204	0.00217	0.0023	0.00241	0.00251	0.00259
22120.5	0.44645	0.27057	0.2089	0.16561		19985.2	0.00712	0.01471	0.0207	0.0212	0.03088		2.51573	2.83209	0.32601	0.21113	0.47084		2.51573	0.14008	0.01866	0.11778	0.23876	2.65274		2.51573	1.45799	0.57125		2.51573	0.02538	0.05754		0.00106	0.00112	0.0012	0.00129	0.00138	0.00149	0.00161	0.00173	0.00186	0.002	0.00214	0.00228	0.00242	0.00255	0.00267	0.00278
22121	0.4654	0.28489	0.22006	0.17675		19985.8	0.01876	0.01322	0.02162	0.02208	0.03243		2.54641	2.57618	0.29255	0.20638	0.49183		2.54641	0.12234	0.02349	0.13558	0.28208	2.44832		2.54641	1.409	0.48663		2.54641	0.03539	0.05675		0.0011	0.00117	0.00125	0.00134	0.00144	0.00155	0.00167	0.0018	0.00193	0.00208	0.00222	0.00237	0.00252	0.00267	0.00282	0.00295
22121.4	0.48383	0.2979	0.23149	0.1877		19986.3	0.02336	0.01593	0.02238	0.02285	0.03372		2.57709	2.29978	0.25828	0.20136	0.50506		2.57709	0.11459	0.04778	0.14877	0.31766	2.24216		2.57709	1.35117	0.41297		2.57709	0.06783	0.05693		0.00112	0.0012	0.00128	0.00137	0.00148	0.00159	0.00171	0.00184	0.00198	0.00213	0.00228	0.00244	0.0026	0.00277	0.00293	0.00309
22122	0.50658	0.31607	0.24768	0.20073		19986.8	0.0285	0.01771	0.0236	0.0237	0.03492		2.60777	2.01197	0.2242	0.19561	0.51232		2.60777	0.11695	0.07353	0.1533	0.34271	2.04543		2.60777	1.28547	0.35769		2.60777	0.10164	0.05751		0.00112	0.0012	0.00129	0.00138	0.00149	0.0016	0.00172	0.00186	0.002	0.00215	0.00231	0.00248	0.00266	0.00283	0.00302	0.0032
22122.5	0.52181	0.33082	0.26298	0.21117		19987.3	0.02025	0.00707	0.02483	0.02456	0.03611		2.63845	1.72183	0.19119	0.1887	0.51589		2.63845	0.12643	0.09841	0.14658	0.35562	1.86769		2.63845	1.21278	0.32763		2.63845	0.13365	0.05795		0.00111	0.00119	0.00128	0.00137	0.00148	0.00159	0.00171	0.00185	0.00199	0.00215	0.00231	0.00249	0.00267	0.00286	0.00306	0.00327
22123	0.5371	0.34544	0.2789	0.2243		19987.8	0.02029	0.01295	0.02597	0.02548	0.0373		2.66913	1.4381	0.16	0.18025	0.51852		2.66913	0.13918	0.12164	0.12763	0.35551	1.7156		2.66913	1.13389	0.3247		2.66913	0.16268	0.05786		0.00108	0.00116	0.00125	0.00134	0.00144	0.00155	0.00168	0.00181	0.00196	0.00211	0.00228	0.00246	0.00266	0.00286	0.00307	0.00329
22123.5	0.55094	0.36083	0.29615	0.23956		19988.3	0.02391	0.01996	0.02705	0.02673	0.03905		2.69981	1.16896	0.13125	0.17002	0.52335		2.69981	0.1524	0.14269	0.09838	0.34225	1.59169		2.69981	1.04957	0.34315		2.69981	0.18797	0.05701		0.00104	0.00112	0.0012	0.00129	0.00139	0.0015	0.00162	0.00175	0.00189	0.00205	0.00222	0.00241	0.00261	0.00282	0.00304	0.00328
22124	0.56641	0.37759	0.31219	0.25486		19988.8	0.02344	0.02586	0.02812	0.02798	0.04175		2.73049	0.92191	0.1054	0.15781	0.53383		2.73049	0.16459	0.16115	0.07064	0.31671	1.49395		2.73049	0.9606	0.3732		2.73049	0.20896	0.0553		0.000996585	0.00107	0.00114	0.00122	0.00132	0.00142	0.00153	0.00166	0.0018	0.00196	0.00213	0.00232	0.00253	0.00275	0.00298	0.00323
22124.6	0.58608	0.40228	0.33838	0.27564		19989.2	0.03587	0.0238	0.02919	0.02919	0.04445		2.76117	0.70394	0.08277	0.14357	0.55343		2.76117	0.17518	0.17669	0.08204	0.28151	1.41654		2.76117	0.86777	0.40612		2.76117	0.22529	0.0528		0.000940941	0.001	0.00107	0.00115	0.00123	0.00133	0.00143	0.00156	0.00169	0.00185	0.00202	0.00221	0.00242	0.00264	0.00289	0.00315
22125	0.60586	0.42224	0.362	0.29301		19989.7	0.00813	0.02056	0.03088	0.03034	0.04705		2.79184	0.52224	0.06358	0.12737	0.58512		2.79184	0.18416	0.18907	0.14071	0.24271	1.35154		2.79184	0.77203	0.43594		2.79184	0.23673	0.04969		0.000880446	0.00093423	0.000992921	0.00106	0.00113	0.00122	0.00132	0.00143	0.00156	0.00171	0.00188	0.00207	0.00228	0.00252	0.00277	0.00303
22125.5	0.62604	0.44493	0.38855	0.31038		19990.3	0.03345	0.02251	0.03293	0.03171	0.0501		2.82252	0.38535	0.04796	0.10942	0.63062		2.82252	0.19179	0.19813	0.22018	0.21309	1.29104		2.82252	0.67449	0.45911		2.82252	0.24322	0.04624		0.00081767	0.000861551	0.000909371	0.000963307	0.00103	0.0011	0.00119	0.00129	0.00142	0.00156	0.00173	0.00192	0.00213	0.00237	0.00262	0.0029
22126	0.65053	0.46743	0.41644	0.32906		19990.8	0.02315	0.02522	0.03476	0.03286	0.05264		2.8532	0.30281	0.03605	0.09016	0.68989		2.8532	0.19845	0.2038	0.30886	0.21305	1.22876		2.8532	0.57667	0.47363		2.8532	0.24484	0.0428		0.000755159	0.000788186	0.000823839	0.000864631	0.000913649	0.000974378	0.00105	0.00115	0.00126	0.0014	0.00156	0.00175	0.00197	0.00221	0.00247	0.00275
22126.5	0.67436	0.4948	0.44866	0.34797		19991.3	0.03412	0.02405	0.03677	0.03454	0.05584		2.88388	0.27577	0.02801	0.07041	0.76098		2.88388	0.2044	0.20608	0.40079	0.25526	1.16085		2.88388	0.48071	0.47862		2.88388	0.24178	0.03972		0.000695372	0.000716994	0.000739504	0.000765729	0.000799385	0.00084489	0.000906922	0.000989822	0.0011	0.00123	0.00139	0.00158	0.0018	0.00204	0.0023	0.00259
22127	0.70322	0.52158	0.47816	0.36693		19991.8	0.0344	0.02823	0.03879	0.03622	0.06203		2.91456	0.28557	0.02379	0.05202	0.84042		2.91456	0.20975	0.20506	0.49122	0.3312	1.08599		2.91456	0.39004	0.4739		2.91456	0.2344	0.03732		0.000640601	0.000650794	0.000659639	0.000670153	0.000686711	0.000714935	0.000761093	0.00083102	0.000929022	0.00106	0.00122	0.00141	0.00162	0.00187	0.00214	0.00243
22127.6	0.73709	0.55849	0.52305	0.39135		19992.3	0.03264	0.02972	0.04086	0.03795	0.06794		2.94524	0.30754	0.02271	0.03944	0.92366		2.94524	0.2144	0.20091	0.57585	0.42625	1.00515		2.94524	0.31071	0.45985		2.94524	0.22313	0.0358		0.00059285	0.00059226	0.000587588	0.000581743	0.000579582	0.000588166	0.000616153	0.000671874	0.000760958	0.000885339	0.00104	0.00124	0.00146	0.0017	0.00198	0.00227
22128	0.76825	0.58659	0.55615	0.4184		19992.8	0.04211	0.03068	0.04298	0.03985	0.07275		2.97592	0.3272	0.02352	0.04003	1.00568		2.97592	0.21804	0.19386	0.65075	0.52988	0.92107		2.97592	0.25365	0.43729		2.97592	0.20851	0.03514		0.000553656	0.000543731	0.000526659	0.000504728	0.000482676	0.000468842	0.000475379	0.000515258	0.000596478	0.000719596	0.00088083	0.00108	0.0013	0.00155	0.00183	0.00213
22128.5	0.79444	0.61812	0.59374	0.44545		19993.3	0.03957	0.03627	0.04509	0.04175	0.07756		3.0066	0.33923	0.02516	0.0532	1.08147		3.0066	0.22027	0.18423	0.71255	0.63493	0.83765		3.0066	0.23382	0.40737		3.0066	0.19117	0.03514		0.000523877	0.00050689	0.000479771	0.000443614	0.000401895	0.000362832	0.000342646	0.0003637	0.000439532	0.000566164	0.000733516	0.000933974	0.00116	0.00142	0.00169	0.00199
22129	0.82327	0.64855	0.63088	0.47295		19993.7	0.036	0.03254	0.04721	0.04365	0.08236		3.03728	0.34265	0.02711	0.0714	1.14641		3.03728	0.22058	0.17237	0.75857	0.73586	0.75916		3.03728	0.25651	0.37157		3.03728	0.17178	0.03548		0.00050353	0.000482373	0.00044878	0.000402429	0.000344425	0.000279711	0.000224611	0.000219365	0.00029578	0.000433808	0.000610828	0.000817282	0.00105	0.0013	0.00158	0.00188
22129.5	0.84898	0.68377	0.66851	0.50516		19994.3	0.03802	0.03601	0.05095	0.04675	0.08944		3.06796	0.3381	0.0292	0.09024	1.19674		3.06796	0.21854	0.1587	0.78698	0.82811	0.68928		3.06796	0.30844	0.33173		3.06796	0.15107	0.03583		0.000491761	0.00046951	0.000433701	0.000383045	0.000316579	0.000234284	0.00014068	8.40873e-05	0.00017926	0.000337165	0.000522998	0.000732262	0.000963482	0.00122	0.00149	0.00178
22130	0.87293	0.71443	0.70256	0.53737		19994.8	0.04341	0.04003	0.05408	0.04933	0.09589		3.09864	0.32671	0.03147	0.10775	1.22979		3.09864	0.21376	0.14364	0.79694	0.90783	0.62997		3.09864	0.37333	0.29004		3.09864	0.12979	0.03593		0.000487025	0.00046643	0.000432423	0.000383594	0.000318668	0.00023665	0.000137614	4.13364e-05	0.000137038	0.000296226	0.000478738	0.000682821	0.000907729	0.00115	0.00142	0.0017
22130.6	0.8988	0.75423	0.74792	0.58217		19995.3	0.04401	0.03596	0.05743	0.05208	0.10235		3.12932	0.30976	0.03397	0.12277	1.24431		3.12932	0.20603	0.12769	0.7887	0.97192	0.58056		3.12932	0.44116	0.24928		3.12932	0.10874	0.0356		0.000487414	0.000470526	0.000441319	0.000398887	0.000342968	0.000274998	0.000202185	0.000154632	0.000195332	0.000316215	0.000478122	0.000667513	0.000879934	0.00111	0.00137	0.00163
22131	0.91891	0.78268	0.78402	0.62704		19995.8	0.0459	0.0428	0.06113	0.05504	0.11273		3.16	0.28893	0.03675	0.13455	1.24056		3.16	0.19527	0.11133	0.76364	1.01812	0.5377		3.16	0.50656	0.213		3.16	0.08875	0.03479		0.000490987	0.00047905	0.00045637	0.000422713	0.000378956	0.000328455	0.000280412	0.000255939	0.000284347	0.000373845	0.000509813	0.000679142	0.000874823	0.00109	0.00133	0.00159
22131.5	0.93727	0.81497	0.82109	0.6719		19996.3	0.04895	0.05016	0.06483	0.05802	0.12577		3.19068	0.26681	0.0398	0.14254	1.22037		3.19068	0.18156	0.09506	0.72429	1.0451	0.49615		3.19068	0.56646	0.18564		3.19068	0.07069	0.03349		0.000496028	0.000489567	0.000474048	0.000449788	0.000418392	0.00038386	0.0003545	0.000344664	0.000371421	0.000443727	0.000558347	0.000707633	0.000885221	0.00109	0.00131	0.00155
22132	0.95388	0.84202	0.85622	0.70343		19996.8	0.04874	0.05265	0.06852	0.06099	0.13881		3.22136	0.24767	0.04299	0.1464	1.18697		3.22136	0.16517	0.07941	0.67431	1.0526	0.45034		3.22136	0.61896	0.17158		3.22136	0.05558	0.03181		0.000501158	0.000500162	0.000491676	0.000476385	0.000456208	0.000435063	0.000419817	0.000420638	0.000448861	0.000512115	0.000611453	0.000743516	0.000903878	0.00109	0.00129	0.00152
22132.5	0.96773	0.8699	0.88495	0.73294		19997.3	0.06202	0.0548	0.07475	0.06566	0.15272		3.25204	0.23749	0.04617	0.14597	1.14464		3.25204	0.1465	0.06495	0.6185	1.04141	0.39573		3.25204	0.6628	0.17253		3.25204	0.04446	0.02989		0.000505372	0.000509465	0.000507428	0.000500148	0.000489604	0.000479346	0.000474949	0.000483941	0.000514478	0.000572818	0.000661479	0.000779626	0.000924688	0.00109	0.00128	0.00149
22133	0.98019	0.89391	0.91033	0.76246		19997.8	0.05915	0.05845	0.08159	0.07074	0.16684		3.28272	0.24229	0.04909	0.14132	1.09813		3.28272	0.12608	0.05228	0.56256	1.01336	0.32967		3.28272	0.69713	0.18562		3.28272	0.03803	0.02792		0.000507999	0.000516587	0.000520172	0.000519727	0.000517158	0.000515589	0.000519563	0.000534865	0.000567679	0.000623138	0.000704141	0.000811191	0.000943094	0.0011	0.00127	0.00147
22133.6	0.99356	0.92291	0.93788	0.80612		19998.2	0.06858	0.06005	0.08848	0.07584	0.18096		3.3134	0.26438	0.0515	0.13272	1.05184		3.3134	0.10458	0.04209	0.51272	0.97122	0.25179		3.3134	0.72142	0.20545		3.3134	0.03573	0.02609		0.000508649	0.000521027	0.000529296	0.000534451	0.00053827	0.000543477	0.000553817	0.000573879	0.000608528	0.000662022	0.000737223	0.000835304	0.000955996	0.0011	0.00126	0.00144
22134	1.0015	0.9438	0.96239	0.84639		19998.8	0.06241	0.07473	0.10319	0.08381	0.2028		3.34408	0.3007	0.05312	0.12069	1.00889		3.34408	0.0828	0.03509	0.4747	0.91848	0.16443		3.34408	0.73542	0.22713		3.34408	0.03564	0.02457		0.000507157	0.000522575	0.000534568	0.000544113	0.000552845	0.000563145	0.000578151	0.000601602	0.000637445	0.000689264	0.000759742	0.00085037	0.000961469	0.00109	0.00124	0.00141
22134.5	1.00657	0.96318	0.98072	0.88675		19999.3	0.07987	0.07953	0.11545	0.09044	0.22889		3.37476	0.34507	0.0537	0.10602	0.97038		3.37476	0.06171	0.03155	0.45203	0.85902	0.0762		3.37476	0.7391	0.24727		3.37476	0.03565	0.02347		0.000503525	0.000521238	0.000536022	0.000548813	0.000561107	0.000575006	0.000593189	0.00061878	0.000655073	0.000705143	0.000771469	0.000855679	0.000958475	0.00108	0.00122	0.00137
22135	1.00904	0.97869	0.99646	0.91994		19999.8	0.08571	0.07849	0.12719	0.0971	0.25492		3.40544	0.3911	0.05306	0.08985	0.93511		3.40544	0.04282	0.03088	0.4444	0.79671	0.06083		3.40544	0.73262	0.26381		3.40544	0.0344	0.02281		0.000497878	0.000517182	0.00053388	0.000548859	0.000563493	0.000579655	0.000599682	0.000626259	0.000662212	0.000710243	0.000772651	0.000851124	0.000946616	0.00106	0.00119	0.00133
22135.5	1.00808	0.99343	1.01364	0.94917		20000.3	0.10066	0.09171	0.1388	0.10537	0.27701		3.43612	0.43328	0.05104	0.07384	0.89995		3.43612	0.02913	0.03174	0.44766	0.73491	0.14427		3.43612	0.71636	0.27553		3.43612	0.03123	0.0225		0.000490427	0.000510676	0.000528491	0.000544702	0.000560575	0.000577806	0.000598479	0.000624967	0.000659775	0.000705344	0.000763847	0.000837007	0.00092596	0.00103	0.00115	0.00129
22136	1.00576	1.00635	1.02757	0.9784		20000.8	0.11387	0.10056	0.15041	0.11364	0.2991		3.4668	0.46717	0.04758	0.06047	0.86075		3.4668	0.02595	0.0329	0.45558	0.67591	0.22941		3.4668	0.69088	0.2818		3.4668	0.02592	0.0224		0.000481436	0.00050206	0.000520286	0.000536883	0.00055302	0.000570255	0.000590493	0.000615894	0.000648757	0.000691365	0.000745826	0.00081391	0.000896907	0.000995485	0.00111	0.00124
22136.6	0.99824	1.01904	1.0415	1.01133		20001.3	0.11871	0.11096	0.16352	0.1219	0.32118		3.49748	0.48936	0.04269	0.05307	0.81341		3.49748	0.03264	0.03362	0.46213	0.62064	0.30105		3.49748	0.65687	0.28239		3.49748	0.01857	0.02233		0.000471198	0.000491711	0.000509743	0.000525994	0.000541547	0.00055785	0.000576682	0.000600074	0.000630212	0.000669316	0.000719497	0.00078261	0.000860091	0.000952794	0.00106	0.00118
22137	0.99097	1.02759	1.05417	1.03662		20001.8	0.13708	0.12315	0.18206	0.13491	0.34259		3.52816	0.49745	0.03648	0.05379	0.75473		3.52816	0.04189	0.03362	0.46271	0.56853	0.35239		3.52816	0.61519	0.27741		3.52816	0.00959	0.02216		0.000460014	0.000480019	0.000497358	0.000512654	0.000526904	0.000541466	0.000558033	0.00057857	0.000605235	0.000640269	0.000685865	0.000744013	0.000816312	0.000903783	0.00101	0.00112
22138	0.97266	1.04008	1.07337	1.08545		20002.7	0.18229	0.17163	0.22236	0.16124	0.38518		3.55884	0.49003	0.02914	0.06079	0.68303		3.55884	0.04988	0.03293	0.45447	0.5179	0.3785		3.55884	0.5668	0.26719		3.55884	0.00426	0.02181		0.000448176	0.00046737	0.000483626	0.000497481	0.000509842	0.000521985	0.000535542	0.000552462	0.000574942	0.000605331	0.000645992	0.000699111	0.000766485	0.000849292	0.000947884	0.00106
22139	0.95265	1.04842	1.08174	1.12809		20003.8	0.23898	0.23382	0.28004	0.18743	0.44034		3.58952	0.46672	0.02098	0.07013	0.59834		3.58952	0.05532	0.03186	0.43626	0.46659	0.37607		3.58952	0.51275	0.25229		3.58952	0.01461	0.02123		0.000435956	0.000454125	0.000469019	0.000481074	0.000491096	0.000500279	0.000510205	0.000522835	0.000540464	0.000565634	0.00060097	0.000648946	0.000711599	0.000790258	0.000885325	0.000996134
22140	0.93288	1.05255	1.09042	1.15065		20004.8	0.30825	0.29453	0.33649	0.21254	0.48373		3.62019	0.42814	0.01251	0.07873	0.50246		3.62019	0.05779	0.03088	0.40828	0.41267	0.3436		3.62019	0.45418	0.23346		3.62019	0.02715	0.02043		0.000423598	0.000440613	0.000453971	0.000463993	0.00047137	0.000477196	0.000482999	0.000490766	0.000502931	0.00052231	0.000551904	0.000594581	0.000652686	0.000727688	0.000819973	0.000928753
22141	0.91988	1.05399	1.09431	1.16597		20005.8	0.38006	0.36942	0.36937	0.24068	0.52538		3.65087	0.37584	0.00565	0.08481	0.39903		3.65087	0.05724	0.03059	0.3719	0.35513	0.28167		3.65087	0.39229	0.21163		3.65087	0.04005	0.01948
22142	0.914	1.05421	1.09909	1.1737		20006.8	0.41993	0.41965	0.39268	0.27507	0.57392		3.68155	0.31227	0.00859	0.08736	0.29399		3.68155	0.05388	0.03151	0.32941	0.29424	0.19344		3.68155	0.32836	0.18792		3.68155	0.05275	0.01845
22143	0.91209	1.05254	1.10313	1.17576		20007.8	0.42688	0.43108	0.40811	0.31195	0.62198		3.71223	0.24067	0.01614	0.0859	0.19827		3.71223	0.0481	0.03386	0.28389	0.232	0.08951		3.71223	0.26373	0.16372		3.71223	0.06477	0.01744
22144	0.91467	1.05095	1.10415	1.17508		20008.8	0.39517	0.40273	0.41235	0.35116	0.66411		3.74291	0.16534	0.02336	0.08027	0.13839		3.74291	0.04051	0.03745	0.23913	0.17286	0.08191		3.74291	0.20004	0.14078		3.74291	0.07566	0.01655
22145	0.91876	1.04937	1.10337	1.17265		20009.8	0.3722	0.3715	0.41252	0.4105	0.70901		3.77359	0.09365	0.02941	0.07063	0.15217		3.77359	0.03207	0.04189	0.19953	0.12598	0.21236		3.77359	0.13971	0.12129		3.77359	0.08505	0.01585
22146	0.92362	1.04735	1.10441	1.16999		20010.8	0.34401	0.35678	0.42041	0.46601	0.76228		3.80427	0.05501	0.0339	0.0574	0.21259		3.80427	0.02443	0.04667	0.16971	0.1072	0.35712		3.80427	0.08846	0.10785		3.80427	0.09263	0.01535
22147	0.92758	1.0458	1.09917	1.16912		20011.7	0.35538	0.35802	0.43658	0.52454	0.8266		3.83495	0.09388	0.03656	0.04125	0.27783		3.83495	0.02061	0.05136	0.15285	0.12211	0.4995		3.83495	0.065	0.10253		3.83495	0.09815	0.01503
22148	0.93252	1.04367	1.09386	1.16919		20012.8	0.3721	0.38593	0.48012	0.60002	0.88093		3.86563	0.15273	0.03722	0.02335	0.33282		3.86563	0.0231	0.05561	0.14816	0.15203	0.63085		3.86563	0.08735	0.10543		3.86563	0.10144	0.01482
22149	0.93951	1.0413	1.08555	1.16916		20013.8	0.40999	0.42872	0.52623	0.67234	0.92335		3.89631	0.20776	0.03582	0.00982	0.37255		3.89631	0.02976	0.05913	0.15062	0.18048	0.74413		3.89631	0.12917	0.11428		3.89631	0.10241	0.01465
22150	0.9497	1.03791	1.07364	1.16856		20014.8	0.46555	0.48014	0.57656	0.7445	0.95962		3.92699	0.25565	0.03239	0.02248	0.39552		3.92699	0.03735	0.06169	0.15423	0.20015	0.83381		3.92699	0.1729	0.12602		3.92699	0.10108	0.01444
22151	0.96358	1.03407	1.06397	1.16737		20015.8	0.52924	0.55393	0.63522	0.80594	0.97759		3.95767	0.29708	0.02707	0.04209	0.40208		3.95767	0.04408	0.06314	0.15467	0.20817	0.89604		3.95767	0.21384	0.13814		3.95767	0.09751	0.01414
22152.1	0.98248	1.02824	1.04683	1.16217		20016.7	0.61492	0.63785	0.70726	0.87432	0.9855		3.98835	0.33479	0.02012	0.06117	0.39379		3.98835	0.04907	0.06339	0.14966	0.20393	0.92891		3.98835	0.25043	0.14898		3.98835	0.0919	0.01372
22153	1.00322	1.02219	1.02805	1.15494		20017.8	0.70785	0.73837	0.78941	0.94921	0.98581		4.01903	0.37275	0.0121	0.07833	0.37312		4.01903	0.0518	0.06238	0.13852	0.1883	0.93247		4.01903	0.28203	0.15749		4.01903	0.08448	0.0132
22154	1.02657	1.01514	1.0068	1.14357		20018.8	0.80141	0.82303	0.85604	0.99428	0.97774		4.04971	0.41518	0.00578	0.09271	0.34315		4.04971	0.05204	0.0601	0.12163	0.16335	0.90871		4.04971	0.30837	0.1631		4.04971	0.07563	0.0126
22154.9	1.04976	1.00708	0.98657	1.12508		20019.8	0.87383	0.91344	0.92042	1.04138	0.96736		4.08039	0.46519	0.01111	0.10363	0.30732		4.08039	0.0497	0.05659	0.10017	0.1323	0.86131		4.08039	0.32941	0.16553		4.08039	0.06579	0.01198
22156	1.07505	0.99828	0.96549	1.09601		20020.8	0.9447	0.97903	0.9781	1.09039	0.95524		4.11107	0.52379	0.02109	0.11062	0.26924		4.11107	0.04492	0.05192	0.07598	0.09989	0.79522		4.11107	0.34523	0.1647		4.11107	0.05559	0.01139
22157	1.09484	0.99069	0.95017	1.0743		20021.7	0.99853	1.02915	1.01875	1.12438	0.95318		4.14175	0.58969	0.03148	0.11338	0.23248		4.14175	0.03803	0.04619	0.05184	0.07377	0.71614		4.14175	0.35604	0.16072		4.14175	0.04594	0.0109
22157.9	1.11203	0.98392	0.93701	1.04506		20022.8	1.03485	1.06576	1.0421	1.15616	0.95182		4.17243	0.65977	0.04148	0.11182	0.20039		4.17243	0.02974	0.03954	0.03354	0.06479	0.62982		4.17243	0.36212	0.15382		4.17243	0.03818	0.01052
22159	1.12543	0.97732	0.92365	1.01277		20023.8	1.05608	1.08808	1.06016	1.17823	0.95594		4.20311	0.72984	0.05062	0.10603	0.17579		4.20311	0.02168	0.03211	0.03238	0.07461	0.54126		4.20311	0.36383	0.14438		4.20311	0.03411	0.01026
22160	1.13113	0.97227	0.91712	0.98866		20024.8	1.0587	1.08409	1.07856	1.19122	0.96376		4.23379	0.79529	0.05855	0.09629	0.16034		4.23379	0.01804	0.02407	0.0457	0.09056	0.45401		4.23379	0.36155	0.13282		4.23379	0.03493	0.01009
22161	1.13059	0.96747	0.91264	0.96947		20025.8	1.07449	1.08997	1.09031	1.19475	0.9707		4.26447	0.85167	0.06498	0.08305	0.15387		4.26447	0.02316	0.01564	0.06061	0.10284	0.36955		4.26447	0.35572	0.11971		4.26447	0.03979	0.00995
22162	1.12093	0.96265	0.90855	0.9501		20026.7	1.05708	1.09236	1.09875	1.19511	0.97676		4.29515	0.89495	0.06971	0.06697	0.15438		4.29515	0.03369	0.00719	0.07204	0.10722	0.28747		4.29515	0.34675	0.1057		4.29515	0.04672	0.00977
22163	1.10633	0.95859	0.90618	0.93714		20027.8	1.07833	1.09853	1.10146	1.19196	0.98178		4.32583	0.92181	0.07261	0.04891	0.15903		4.32583	0.04578	0.00383	0.07838	0.10219	0.2065		4.32583	0.33511	0.09158		4.32583	0.0541	0.00952
22164	1.08749	0.95442	0.90448	0.92799		20028.8	1.08035	1.09821	1.09988	1.18959	0.98554		4.35651	0.92979	0.07365	0.03038	0.16518		4.35651	0.05777	0.01163	0.07917	0.08779	0.12849		4.35651	0.3212	0.07832		4.35651	0.06098	0.00914
22165	1.06357	0.9499	0.90615	0.91951		20029.8	1.08368	1.11373	1.09601	1.18908	0.98824		4.38719	0.9174	0.07286	0.01679	0.17076		4.38719	0.06882	0.0201	0.07472	0.06518	0.08029		4.38719	0.30543	0.06715		4.38719	0.0668	0.00864
22166	1.04113	0.9458	0.9077	0.91542		20030.8	1.09702	1.10067	1.09194	1.19247	0.99029		4.41786	0.88413	0.07035	0.02341	0.17418		4.41786	0.07839	0.02831	0.06606	0.03699	0.12808		4.41786	0.28817	0.05947		4.41786	0.07124	0.00802
22167	1.01932	0.94231	0.90963	0.91238		20031.7	1.10783	1.13538	1.08758	1.19698	0.99243		4.44854	0.83049	0.06632	0.04089	0.17422		4.44854	0.08612	0.03606	0.05544	0.01703	0.22488		4.44854	0.26977	0.05638		4.44854	0.07413	0.00732
22168.1	0.99788	0.93863	0.91011	0.90976		20032.8	1.12249	1.14069	1.08465	1.20254	0.99803		4.47922	0.75792	0.06097	0.05905	0.16996		4.47922	0.09178	0.04323	0.04729	0.04237	0.33371		4.47922	0.25053	0.05783		4.47922	0.07537	0.0066
22169	0.9815	0.93609	0.91382	0.90798		20033.8	1.12337	1.1389	1.08618	1.20393	1.00398		4.5099	0.66873	0.0546	0.07581	0.16091		4.5099	0.09527	0.04971	0.04827	0.07755	0.44454		4.5099	0.23072	0.06249		4.5099	0.07497	0.00594
22170	0.96913	0.93413	0.91452	0.90621		20034.8	1.15	1.16235	1.08978	1.20095	1.01105		4.54058	0.56597	0.0475	0.09032	0.14727		4.54058	0.09659	0.05543	0.06058	0.1115	0.55093		4.54058	0.21056	0.06865		4.54058	0.07296	0.00541
22170.9	0.96054	0.93271	0.91616	0.90473		20035.8	1.15157	1.17543	1.0953	1.1947	1.02199		4.57126	0.4533	0.03997	0.10213	0.13039		4.57126	0.09587	0.06033	0.07973	0.14177	0.64715		4.57126	0.19025	0.07495		4.57126	0.06943	0.00511
22172	0.95409	0.93166	0.91477	0.90373		20036.7	1.1664	1.20175	1.10243	1.17812	1.03058		4.60194	0.33492	0.03234	0.11095	0.11366		4.60194	0.09332	0.06439	0.10127	0.16722	0.72801		4.60194	0.16998	0.08048		4.60194	0.06453	0.00505
22173	0.9514	0.93134	0.91739	0.90284		20037.8	1.17497	1.18963	1.10917	1.15345	1.03978		4.63262	0.21591	0.02491	0.11667	0.10373		4.63262	0.08924	0.06759	0.1226	0.18769	0.78921		4.63262	0.14991	0.08472		4.63262	0.05841	0.00517
22174	0.95166	0.93117	0.92004	0.90279		20038.8	1.17786	1.19292	1.11342	1.12308	1.04781		4.6633	0.1056	0.01799	0.11933	0.1089		4.6633	0.08402	0.06991	0.14213	0.20402	0.82758		4.6633	0.13018	0.08738		4.6633	0.05129	0.00539
22175	0.9531	0.93208	0.92283	0.90313		20039.8	1.17867	1.19293	1.11441	1.08541	1.06103		4.69398	0.06543	0.01202	0.1191	0.13158		4.69398	0.07811	0.07138	0.15886	0.21798	0.84135		4.69398	0.11099	0.08833		4.69398	0.04341	0.0056
22176	0.95585	0.93305	0.92573	0.90493		20040.8	1.17938	1.19243	1.11268	1.05203	1.07072		4.72466	0.14573	0.00783	0.11624	0.16663		4.72466	0.07202	0.07202	0.17217	0.23193	0.83025		4.72466	0.09257	0.08757		4.72466	0.03512	0.00573
22177	0.95914	0.93482	0.92782	0.907		20041.8	1.16703	1.17376	1.10891	1.0296	1.07732		4.75534	0.23447	0.00701	0.11114	0.20804		4.75534	0.06629	0.07186	0.18172	0.24822	0.79556		4.75534	0.07531	0.08517		4.75534	0.02693	0.00574
22178.1	0.96313	0.93662	0.92883	0.91031		20042.7	1.14974	1.17012	1.10434	1.01212	1.08174		4.78602	0.31208	0.0091	0.10427	0.2516		4.78602	0.06152	0.07093	0.18739	0.26844	0.74002		4.78602	0.05993	0.08129		4.78602	0.01988	0.00559
22179	0.9662	0.93893	0.93305	0.91372		20043.8	1.14936	1.15342	1.09947	0.99077	1.08325		4.8167	0.37488	0.01188	0.09618	0.29462		4.8167	0.05827	0.06929	0.18932	0.29287	0.66765		4.8167	0.04784	0.07613		4.8167	0.0162	0.00529
22180	0.96929	0.94131	0.93555	0.91762		20044.8	1.14205	1.14871	1.0958	0.97177	1.08191		4.84738	0.42152	0.01442	0.08747	0.33532		4.84738	0.05696	0.06698	0.18778	0.32051	0.58361		4.84738	0.04141	0.06993		4.84738	0.01816	0.00485
22180.9	0.97128	0.9436	0.93723	0.92204		20045.8	1.13057	1.13609	1.09335	0.96244	1.07442		4.87806	0.4517	0.01654	0.07881	0.37263		4.87806	0.05775	0.06405	0.18319	0.34946	0.49404		4.87806	0.04269	0.06297		4.87806	0.02414	0.0043
22182	0.97319	0.94636	0.93772	0.92596		20046.8	1.12125	1.12133	1.0909	0.9531	1.06682		4.90874	0.46593	0.01825	0.0709	0.40603		4.90874	0.06049	0.06056	0.17608	0.37752	0.40595		4.90874	0.05055	0.05557		4.90874	0.03149	0.00369
22183	0.97404	0.94923	0.93901	0.92915		20047.7	1.1067	1.12019	1.0897	0.94398	1.05782		4.93942	0.46539	0.01959	0.06443	0.43545		4.93942	0.06482	0.05656	0.167	0.40253	0.32735		4.93942	0.06209	0.0481		4.93942	0.03892	0.00306
22184	0.97524	0.95211	0.94221	0.93239		20048.8	1.1126	1.12084	1.08875	0.93499	1.04124		4.9701	0.45184	0.02065	0.05997	0.46117		4.9701	0.07029	0.05211	0.15656	0.42275	0.26701		4.9701	0.07522	0.04098		4.9701	0.04584	0.00252
22185	0.97536	0.95609	0.94427	0.93608		20049.8	1.10573	1.11016	1.08876	0.93161	1.02804		5.00078	0.42744	0.02145	0.05775	0.48359		5.00078	0.07643	0.04726	0.14536	0.43691	0.23212		5.00078	0.08884	0.03471		5.00078	0.05191	0.00215
22186	0.97581	0.95938	0.94588	0.93949		20050.8	1.10624	1.10893	1.08887	0.9304	1.01679		5.03146	0.39469	0.02202	0.05761	0.50314		5.03146	0.08286	0.04208	0.13399	0.44427	0.22242		5.03146	0.10239	0.02987		5.03146	0.05692	0.00204
22187	0.97647	0.96283	0.94831	0.94291		20051.8	1.09586	1.10058	1.08885	0.93067	1.00611		5.06214	0.35631	0.02231	0.05898	0.52003		5.06214	0.08921	0.03661	0.12299	0.44465	0.22811		5.06214	0.11553	0.02701		5.06214	0.06071	0.00216
22188.1	0.9771	0.96692	0.9513	0.94762		20052.8	1.08836	1.12433	1.08852	0.93247	0.99683		5.09282	0.3151	0.02231	0.06121	0.5342		5.09282	0.09519	0.03094	0.11288	0.43829	0.23714		5.09282	0.12806	0.02632		5.09282	0.06316	0.00238
22189	0.97893	0.9704	0.95704	0.95182		20053.7	1.09738	1.10429	1.08773	0.9347	0.99077		5.1235	0.27391	0.02195	0.06367	0.54523		5.1235	0.10049	0.02512	0.10408	0.42584	0.24154		5.1235	0.13981	0.02738		5.1235	0.06423	0.00261
22190	0.98178	0.97434	0.964	0.95871		20054.8	1.0858	1.097	1.08565	0.93737	0.98771		5.15418	0.23557	0.02121	0.06592	0.55241		5.15418	0.10486	0.01925	0.09694	0.40816	0.23782		5.15418	0.15066	0.02943		5.15418	0.06388	0.00276
22191	0.98526	0.97798	0.97059	0.96562		20055.8	1.08574	1.10127	1.08267	0.93948	0.98564		5.18486	0.20275	0.02008	0.06766	0.55485		5.18486	0.10809	0.01344	0.09168	0.38626	0.22553		5.18486	0.16053	0.03174		5.18486	0.06214	0.0028
22192	0.99127	0.98277	0.9816	0.97152		20056.8	1.08662	1.09773	1.07805	0.94153	0.98645		5.21553	0.17775	0.01856	0.06876	0.55162		5.21553	0.10998	0.00797	0.08833	0.36115	0.20623		5.21553	0.16936	0.03383		5.21553	0.05908	0.00273
22193	0.99744	0.98736	0.9881	0.97676		20057.8	1.07885	1.08654	1.07262	0.94271	0.98728		5.24621	0.16182	0.01673	0.06916	0.54196		5.24621	0.11043	0.00421	0.08673	0.33372	0.18295		5.24621	0.17714	0.03539		5.24621	0.05482	0.00254
22194	1.00449	0.99208	0.99313	0.98274		20058.8	1.07377	1.08673	1.06395	0.94334	0.99086		5.27689	0.15455	0.01469	0.06891	0.52537		5.27689	0.10937	0.00625	0.08655	0.30474	0.16003		5.27689	0.18389	0.03627		5.27689	0.04953	0.00224
22195.1	1.01325	0.99762	0.99951	0.99019		20059.7	1.06764	1.08008	1.0567	0.94314	0.99444		5.30757	0.15387	0.01266	0.06811	0.50175		5.30757	0.10679	0.01096	0.08738	0.27477	0.14307		5.30757	0.18971	0.03641		5.30757	0.04346	0.00187
22196	1.02167	1.00166	1.00639	0.99736		20060.8	1.05666	1.07051	1.04974	0.94162	0.99864		5.33825	0.15702	0.01096	0.0669	0.4714		5.33825	0.10276	0.01583	0.08879	0.24421	0.13757		5.33825	0.19473	0.03581		5.33825	0.03697	0.00143
22197	1.03043	1.00622	1.00964	1.00526		20061.8	1.05068	1.06921	1.04302	0.94002	1.00244		5.36893	0.1616	0.01003	0.06543	0.43509		5.36893	0.09741	0.02045	0.09037	0.2134	0.14572		5.36893	0.1992	0.0345		5.36893	0.03058	0.000964306
22198	1.03876	1.01038	1.0129	1.01271		20062.8	1.04718	1.06467	1.03308	0.93795	1.0055		5.39961	0.16605	0.01022	0.06391	0.39396		5.39961	0.09091	0.0247	0.09178	0.18261	0.16482		5.39961	0.20339	0.03256		5.39961	0.02515	0.000516264
22199	1.04803	1.01467	1.01781	1.02079		20063.8	1.03704	1.05179	1.02375	0.93589	1.00817		5.43029	0.16949	0.01149	0.0625	0.34947		5.43029	0.08348	0.02848	0.09277	0.15224	0.19032		5.43029	0.20765	0.03009		5.43029	0.02196	0.00026888
22200	1.05427	1.01792	1.02128	1.02692		20064.8	1.03169	1.04026	1.01575	0.93365	1.00842		5.46097	0.17154	0.01343	0.06141	0.30331		5.46097	0.07538	0.03176	0.09314	0.12285	0.21869		5.46097	0.2124	0.02718		5.46097	0.02218	0.00052545
22201	1.05902	1.02074	1.02484	1.03305		20065.8	1.0304	1.03909	1.00833	0.93169	1.00867		5.49165	0.1721	0.01563	0.0608	0.25724		5.49165	0.06693	0.03451	0.09275	0.09529	0.24787		5.49165	0.21804	0.02394		5.49165	0.02555	0.00086272
22202.1	1.0625	1.02329	1.02872	1.04024		20066.7	1.01814	1.03106	1.00214	0.93182	1.00732		5.52233	0.17123	0.01781	0.06083	0.21302		5.52233	0.05846	0.0367	0.09152	0.0709	0.27679		5.52233	0.22495	0.02051		5.52233	0.03067	0.00115
22203	1.06328	1.0249	1.02941	1.0468		20067.8	1.01009	1.02623	0.99546	0.93243	1.00559		5.55301	0.16902	0.01979	0.06162	0.17233		5.55301	0.05043	0.03836	0.0894	0.05195	0.30489		5.55301	0.23343	0.017		5.55301	0.03636	0.00136
22204	1.06234	1.026	1.02555	1.05275		20068.8	1.00896	1.02592	0.98986	0.93467	1.0037		5.58369	0.16565	0.02147	0.06325	0.13668		5.58369	0.04347	0.03952	0.08638	0.04171	0.33173		5.58369	0.24366	0.01356		5.58369	0.04192	0.0015
22205	1.05969	1.02613	1.02519	1.05797		20069.8	0.99431	1.01027	0.98618	0.93776	1.00181		5.61437	0.16127	0.02277	0.06572	0.10752		5.61437	0.03848	0.04024	0.0825	0.04134	0.35684		5.61437	0.25568	0.01036		5.61437	0.04697	0.00157
22206	1.05513	1.02625	1.02627	1.06363		20070.8	0.99532	1.0134	0.98365	0.94375	0.99946		5.64505	0.15607	0.02368	0.06899	0.08625		5.64505	0.03652	0.04064	0.0778	0.04627	0.3796		5.64505	0.26937	0.00765		5.64505	0.05135	0.00158
22207	1.0499	1.02596	1.02844	1.0682		20071.8	0.98931	0.99738	0.98264	0.94947	0.99702		5.67573	0.15025	0.02419	0.07294	0.07394		5.67573	0.03823	0.04085	0.07236	0.05117	0.39928		5.67573	0.28448	0.00588		5.67573	0.05502	0.00154
22208	1.04393	1.0251	1.02617	1.07123		20072.7	0.98535	0.99931	0.98254	0.95504	0.99467		5.70641	0.14395	0.02434	0.07739	0.07035		5.70641	0.04329	0.04104	0.0663	0.05332	0.41498		5.70641	0.30064	0.00557		5.70641	0.05805	0.00149
22208.9	1.03721	1.02367	1.0236	1.07316		20073.8	0.98132	0.99215	0.98376	0.9618	0.99283		5.73709	0.13725	0.02415	0.08211	0.0733		5.73709	0.05073	0.04143	0.05975	0.05177	0.42573		5.73709	0.31742	0.00649		5.73709	0.06061	0.00143
22210	1.03022	1.02157	1.02192	1.07378		20074.8	0.97508	0.99428	0.98548	0.96856	0.99271		5.76777	0.13013	0.02371	0.08687	0.07982		5.76777	0.05962	0.04222	0.05289	0.04659	0.43054		5.76777	0.33433	0.0079		5.76777	0.06295	0.00138
22211	1.02356	1.02027	1.01849	1.07354		20075.8	0.9791	0.98313	0.9877	0.97561	0.99289		5.79845	0.12248	0.02307	0.09139	0.08755		5.79845	0.06924	0.0436	0.04595	0.03878	0.42844		5.79845	0.35088	0.00931		5.79845	0.06538	0.00136
22212	1.01747	1.01896	1.01642	1.07251		20076.8	0.96586	0.9843	0.99036	0.98325	0.99504		5.82913	0.11408	0.02233	0.0954	0.09489		5.82913	0.07903	0.0457	0.0392	0.03092	0.41856		5.82913	0.36659	0.01049		5.82913	0.06822	0.00134
22213.1	1.01122	1.01644	1.01254	1.07102		20077.8	0.97545	0.97927	0.99311	0.99116	0.99719		5.85981	0.10469	0.02157	0.09865	0.10067		5.85981	0.08854	0.04856	0.033	0.02848	0.4002		5.85981	0.381	0.01138		5.85981	0.07176	0.00131
22214	1.00632	1.01443	1.00861	1.06935		20078.8	0.96805	0.99766	0.99636	1.00068	1.00164		5.89049	0.09412	0.02088	0.10092	0.104		5.89049	0.09736	0.05216	0.02784	0.03576	0.37286		5.89049	0.39372	0.01194		5.89049	0.07616	0.00127
22215	1.00231	1.01216	1.00621	1.06706		20079.7	0.97914	0.99747	0.99962	1.0102	1.00624		5.92117	0.08232	0.02032	0.10204	0.10421		5.92117	0.10512	0.05639	0.0243	0.04938	0.33633		5.92117	0.40438	0.01217		5.92117	0.08147	0.00119
22216	0.99975	1.0099	1.00151	1.06469		20080.8	0.96823	0.97261	1.00356	1.02068	1.01456		5.95185	0.06954	0.01993	0.10187	0.10094		5.95185	0.1115	0.06108	0.02287	0.06491	0.29078		5.95185	0.41271	0.01209		5.95185	0.08761	0.00106
22217	0.99754	1.00765	1.00209	1.06126		20081.8	0.98026	0.99185	1.00678	1.02963	1.02236		5.98253	0.05652	0.01975	0.10036	0.09419		5.98253	0.1162	0.06607	0.02352	0.0799	0.23673		5.98253	0.41852	0.01172		5.98253	0.09436	0.000891138
22219	0.99657	1.00391	0.9971	1.05572		20083.8	0.97991	1.00965	1.01059	1.04397	1.03384		6.0132	0.04503	0.01976	0.0975	0.08445		6.0132	0.11902	0.07119	0.02563	0.09296	0.17515		6.0132	0.42169	0.01111		6.0132	0.10144	0.000683561
22221	0.99729	0.9999	0.9953	1.04929		20085.8	0.97832	0.97597	1.01174	1.05916	1.04438		6.04388	0.03852	0.01992	0.09338	0.07272		6.04388	0.11985	0.07625	0.02845	0.10324	0.10753		6.04388	0.42222	0.0103		6.04388	0.10854	0.000468394
22223	0.99818	0.99641	0.99142	1.04215		20087.8	0.98691	0.99448	1.00991	1.06832	1.04743		6.07456	0.0406	0.02021	0.08814	0.06076		6.07456	0.11868	0.0811	0.03141	0.11031	0.03668		6.07456	0.42018	0.00935		6.07456	0.11534	0.00034481
22225	0.99718	0.99347	0.98638	1.03481		20089.8	0.98774	0.99004	1.00637	1.07265	1.04321		6.10524	0.05009	0.02055	0.08197	0.05115		6.10524	0.11565	0.0856	0.03416	0.1141	0.04264		6.10524	0.41577	0.0083		6.10524	0.12154	0.000460431
22227	0.99457	0.99063	0.98341	1.02872		20091.8	0.99782	0.99917	1.00214	1.07431	1.0312		6.13592	0.06281	0.02091	0.07512	0.04682		6.13592	0.11105	0.0896	0.03654	0.1149	0.11642		6.13592	0.4093	0.00725		6.13592	0.12684	0.00071336
22229	0.99193	0.98829	0.97992	1.02203		20093.8	0.98675	1.00265	0.99918	1.07347	1.01956		6.1666	0.07572	0.02124	0.0679	0.04874		6.1666	0.10538	0.09301	0.03848	0.11333	0.18898		6.1666	0.40117	0.00626		6.1666	0.13103	0.000988752
22231	0.99042	0.98647	0.97757	1.01624		20095.8	0.99926	1.00678	0.99638	1.07079	1.00344		6.19728	0.08708	0.02152	0.06061	0.05446		6.19728	0.09932	0.09571	0.03996	0.11028	0.25705		6.19728	0.39189	0.00546		6.19728	0.13389	0.00124
22233	0.99139	0.98507	0.97385	1.01035		20097.8	1.00742	1.01848	0.99625	1.06854	0.99491		6.22796	0.09587	0.02172	0.05358	0.06073		6.22796	0.09375	0.09763	0.04101	0.10677	0.31822		6.22796	0.38206	0.00497		6.22796	0.13529	0.00146
22235	0.99416	0.9842	0.97304	1.00557		20099.8	1.00844	1.01378	0.99641	1.06566	0.99067		6.25864	0.10149	0.02183	0.04711	0.0655		6.25864	0.08964	0.09871	0.04168	0.10374	0.37041		6.25864	0.37235	0.00484		6.25864	0.13512	0.00161
22237	0.99946	0.98366	0.97286	1.00035		20101.8	1.00828	1.01855	0.99749	1.06266	0.99135		6.28932	0.10373	0.02185	0.04148	0.06817		6.28932	0.08788	0.09891	0.04205	0.10175	0.41191		6.28932	0.36344	0.00504		6.28932	0.13335	0.0017
22239	1.00681	0.98359	0.97181	0.9955		20103.8	1.01977	1.01943	0.99982	1.05732	0.99418		6.32	0.10279	0.02177	0.03689	0.0694		6.32	0.08891	0.0982	0.04216	0.10079	0.4415		6.32	0.356	0.00545		6.32	0.12998	0.00171
22241	1.01549	0.98434	0.97106	0.99114		20105.8	1.02155	1.02306	1.00257	1.05024	0.99708		6.35068	0.09937	0.02161	0.03347	0.07099		6.35068	0.09258	0.09658	0.04208	0.10029	0.45844		6.35068	0.3506	0.00593		6.35068	0.12507	0.00165
22243	1.02457	0.98486	0.96978	0.98714		20107.8	1.02325	1.02503	1.00546	1.04163	1.00003		6.38136	0.09478	0.02135	0.03127	0.07542		6.38136	0.09816	0.09408	0.04185	0.0993	0.46261		6.38136	0.34764	0.00637		6.38136	0.11872	0.00152
22245	1.0343	0.9859	0.97072	0.98354		20109.8	1.02866	1.02765	1.00824	1.03095	1.00113		6.41204	0.09105	0.02103	0.03025	0.08452		6.41204	0.1047	0.09072	0.04149	0.09678	0.4544		6.41204	0.3473	0.00669		6.41204	0.11109	0.00132
22247	1.04126	0.98716	0.97217	0.98118		20111.7	1.02302	1.0329	1.01268	1.02017	1.00369		6.44272	0.09062	0.02063	0.03035	0.09841		6.44272	0.1112	0.08656	0.04103	0.09186	0.43477		6.44272	0.34951	0.00684		6.44272	0.10236	0.00107
22249	1.04571	0.98802	0.97212	0.9787		20113.8	1.03246	1.03401	1.01616	1.01336	1.00511		6.4734	0.09549	0.02018	0.0315	0.11567		6.4734	0.11684	0.08167	0.04046	0.08395	0.40513		6.4734	0.35394	0.0068		6.4734	0.09276	0.000790557
22251	1.04723	0.98914	0.9721	0.97685		20115.8	1.03567	1.02474	1.01984	1.00712	1.0075		6.50408	0.10606	0.01969	0.03358	0.13434		6.50408	0.12097	0.07615	0.03975	0.07277	0.36725		6.50408	0.36008	0.00656		6.50408	0.08255	0.000504386
22253	1.04516	0.98988	0.97542	0.97584		20117.8	1.03677	1.02725	1.02286	1.0007	1.01141		6.53476	0.1211	0.01918	0.03642	0.15252		6.53476	0.12314	0.07011	0.0389	0.05836	0.32319		6.53476	0.3673	0.00609		6.53476	0.07201	0.000310151
22255	1.03982	0.9904	0.9804	0.97473		20119.8	1.03871	1.0532	1.02681	0.99659	1.01568		6.56544	0.13869	0.01866	0.0398	0.1687		6.56544	0.12306	0.06367	0.03785	0.04106	0.27517		6.56544	0.3749	0.00543		6.56544	0.06144	0.000400706
22257	1.03194	0.99112	0.97863	0.97417		20121.8	1.04831	1.02034	1.03015	0.99205	1.02191		6.59612	0.15697	0.01816	0.04344	0.18178		6.59612	0.1206	0.05699	0.03658	0.02144	0.22546		6.59612	0.38218	0.00459		6.59612	0.05121	0.000642727
22259	1.02184	0.99091	0.97726	0.97435		20123.8	1.03917	1.04821	1.03364	0.9893	1.03002		6.6268	0.17443	0.01772	0.04701	0.19114		6.6268	0.11579	0.05026	0.03507	0.00104	0.17647		6.6268	0.38852	0.00365		6.6268	0.04168	0.000885173
22261	1.01028	0.9913	0.97945	0.97529		20125.8	1.04361	1.04597	1.03593	0.98675	1.03548		6.65748	0.18995	0.01735	0.05019	0.19661		6.65748	0.10877	0.04369	0.03329	0.02169	0.13094		6.65748	0.39336	0.00273		6.65748	0.03334	0.00109
22263	0.99854	0.99133	0.98032	0.97641		20127.8	1.03534	1.04769	1.03699	0.98436	1.03847		6.68816	0.20271	0.01711	0.05268	0.19848		6.68816	0.0998	0.03756	0.03125	0.04332	0.09303		6.68816	0.39625	0.0022		6.68816	0.02678	0.00123
22265	0.987	0.99102	0.98303	0.97785		20129.8	1.0411	1.04772	1.0366	0.98319	1.03934		6.71884	0.21225	0.017	0.0542	0.19739		6.71884	0.08924	0.03221	0.02898	0.06381	0.07077		6.71884	0.39685	0.00257		6.71884	0.02263	0.00131
22267	0.97728	0.99118	0.98173	0.97916		20131.7	1.03557	1.03831	1.03463	0.98199	1.03623		6.74952	0.21837	0.01704	0.05455	0.19423		6.74952	0.07756	0.02808	0.02657	0.08226	0.0729		6.74952	0.3949	0.00367		6.74952	0.02114	0.00132
22269	0.96851	0.99111	0.98647	0.98159		20133.8	1.04449	1.05441	1.03133	0.98104	1.03062		6.7802	0.22116	0.01725	0.05357	0.18995		6.7802	0.06534	0.02556	0.02413	0.09793	0.09294		6.7802	0.3903	0.00505		6.7802	0.02171	0.00127
22271	0.96296	0.99134	0.98913	0.98389		20135.8	1.03713	1.03962	1.02782	0.98067	1.02302		6.81087	0.22094	0.01758	0.05118	0.18534		6.81087	0.05335	0.02485	0.02187	0.1102	0.11891		6.81087	0.38301	0.00652		6.81087	0.0232	0.00115
22273.1	0.96019	0.99192	0.99077	0.98609		20137.8	1.04263	1.04216	1.0234	0.98056	1.01689		6.84155	0.2182	0.01802	0.0474	0.18083		6.84155	0.04266	0.0257	0.02006	0.11862	0.1453		6.84155	0.37311	0.00796		6.84155	0.02467	0.000993306
22275	0.96036	0.9926	0.99125	0.98816		20139.8	1.03154	1.05221	1.01963	0.98014	1.00716		6.87223	0.21362	0.01851	0.0423	0.17643		6.87223	0.03487	0.02754	0.01901	0.12296	0.17014		6.87223	0.36078	0.00932		6.87223	0.02562	0.000816567
22276.9	0.96396	0.99363	0.99024	0.98954		20141.8	1.03755	1.04193	1.01627	0.97977	0.99654		6.90291	0.20791	0.01901	0.03605	0.17167		6.90291	0.03186	0.02977	0.01894	0.12317	0.19262		6.90291	0.34629	0.01055		6.90291	0.02579	0.000666448
22279	0.97087	0.99463	0.99415	0.99025		20143.7	1.0203	1.03109	1.01407	0.97956	0.98787		6.93359	0.20177	0.01946	0.02886	0.16585		6.93359	0.03406	0.03193	0.01987	0.11938	0.21216		6.93359	0.33003	0.01159		6.93359	0.02516	0.000613282
22281	0.97947	0.99603	0.99952	0.99053		20145.8	1.01369	1.03664	1.01292	0.97941	0.98116		6.96427	0.19578	0.01983	0.02103	0.15821		6.96427	0.03957	0.03372	0.02158	0.11191	0.22819		6.96427	0.31246	0.01243		6.96427	0.0238	0.000698324
22283	0.98916	0.99765	1.00146	0.99071		20147.8	1.02614	1.03155	1.01273	0.9795	0.97734		6.99495	0.19031	0.02007	0.01286	0.14816		6.99495	0.04624	0.03493	0.02374	0.10125	0.24013		6.99495	0.29416	0.01302		6.99495	0.02189	0.000875592
22285	0.99736	0.99903	1.0028	0.99055		20149.8	1.02019	1.02808	1.01307	0.98029	0.97519		7.02563	0.18549	0.0202	0.00473	0.13539		7.02563	0.05273	0.03546	0.02604	0.08799	0.24738		7.02563	0.2758	0.01336		7.02563	0.01971	0.00108
22287	1.00472	1.00058	1.0022	0.99093		20151.8	1.01487	1.0319	1.01341	0.98162	0.97429		7.05631	0.18122	0.0202	0.00319	0.11992		7.05631	0.0584	0.03523	0.02819	0.07283	0.24947		7.05631	0.25817	0.01344		7.05631	0.01763	0.00127
22289	1.01082	1.00215	1.00415	0.99267		20153.8	1.01279	1.02681	1.01368	0.98361	0.97378		7.08699	0.17719	0.02013	0.01025	0.10212		7.08699	0.06295	0.03423	0.03	0.05653	0.24604		7.08699	0.24212	0.01324		7.08699	0.01616	0.00143
22291.1	1.01606	1.00349	1.00141	0.99529		20155.8	1.01359	1.02617	1.01384	0.98601	0.97399		7.11767	0.17304	0.02002	0.01636	0.08267		7.11767	0.06628	0.03249	0.03132	0.03987	0.237		7.11767	0.22857	0.01277		7.11767	0.01574	0.00153
22293	1.01986	1.00484	1.00048	0.99877		20157.7	1.01962	1.0219	1.01344	0.98824	0.9754		7.14835	0.1684	0.01995	0.02125	0.0625		7.14835	0.06842	0.03007	0.03205	0.02359	0.22247		7.14835	0.21835	0.01206		7.14835	0.01653	0.00158
22295	1.02315	1.006	1.00171	1.0038		20159.8	1.01847	1.03646	1.01297	0.99031	0.97819		7.17903	0.16302	0.02	0.02473	0.04284		7.17903	0.06949	0.02707	0.03214	0.00846	0.20287		7.17903	0.21212	0.01112		7.17903	0.01828	0.00157
22297	1.02527	1.00641	1.00555	1.01132		20161.8	1.01558	1.01449	1.01224	0.9923	0.98208		7.20971	0.1568	0.02023	0.02672	0.02565		7.20971	0.06966	0.02365	0.03157	0.00536	0.17881		7.20971	0.21018	0.01		7.20971	0.02054	0.0015
22299	1.02688	1.00738	1.00788	1.01746		20163.8	1.01477	0.99856	1.01135	0.99435	0.98586		7.24039	0.1498	0.02069	0.02729	0.01616		7.24039	0.06914	0.02009	0.03034	0.01658	0.15115		7.24039	0.21238	0.00872		7.24039	0.02291	0.00138
22301	1.02726	1.00786	1.00756	1.02355		20165.8	1.01122	1.02774	1.01092	0.99703	0.99038		7.27107	0.14225	0.02139	0.02665	0.02059		7.27107	0.06816	0.01685	0.02852	0.02539	0.12087		7.27107	0.21816	0.00738		7.27107	0.0251	0.0012
22303	1.02727	1.00856	1.00713	1.02928		20167.8	1.00458	1.01088	1.01083	1.00051	0.99424		7.30175	0.13451	0.02229	0.0253	0.02963		7.30175	0.06697	0.01468	0.02617	0.0315	0.08906		7.30175	0.22671	0.00605		7.30175	0.02695	0.000993061
22304.9	1.02781	1.00881	1.00848	1.03521		20169.8	1.0193	1.00997	1.01037	1.00395	0.99727		7.33243	0.12702	0.02331	0.02409	0.03702		7.33243	0.06581	0.01451	0.02342	0.03488	0.05686		7.33243	0.23711	0.00489		7.33243	0.0284	0.000757554
22307	1.02768	1.00862	1.00838	1.03826		20171.8	1.00531	1.01182	1.00977	1.00823	0.99943		7.36311	0.1202	0.02436	0.02425	0.04147		7.36311	0.06489	0.0166	0.02038	0.03565	0.02573		7.36311	0.24847	0.00416		7.36311	0.02945	0.000511695
22309	1.02796	1.00851	1.00601	1.03975		20173.7	1.01806	1.00553	1.00883	1.01245	1.00042		7.39379	0.1144	0.02535	0.02681	0.04286		7.39379	0.06435	0.02028	0.01721	0.03413	0.01029		7.39379	0.26003	0.00409		7.39379	0.03019	0.000280761
22311	1.0283	1.00802	1.0054	1.03892		20175.7	1.00734	1.00753	1.00758	1.01618	1.00091		7.42447	0.10979	0.02617	0.03193	0.04155		7.42447	0.06428	0.02474	0.01411	0.03075	0.03526		7.42447	0.27117	0.00467		7.42447	0.03075	0.000169105
22313	1.02893	1.00736	1.0083	1.03631		20177.8	1.00734	1.00902	1.00661	1.01935	1.00167		7.45515	0.10629	0.02676	0.03897	0.03825		7.45515	0.06464	0.02946	0.0113	0.02613	0.06018		7.45515	0.28139	0.00561		7.45515	0.03133	0.000303136
22314.9	1.02896	1.00697	1.00794	1.03255		20179.8	1.00916	1.01352	1.00526	1.02117	1.00281		7.48583	0.10368	0.02704	0.04712	0.03394		7.48583	0.06534	0.0341	0.00909	0.02109	0.08211		7.48583	0.29031	0.00665		7.48583	0.03211	0.000482443
22317	1.02888	1.00608	1.00622	1.02739		20181.8	0.99181	1.00558	1.0038	1.02195	1.00827		7.51651	0.10155	0.02698	0.05572	0.02987		7.51651	0.06618	0.03844	0.00786	0.01677	0.10068		7.51651	0.29768	0.00765		7.51651	0.03325	0.000638179
22319	1.02714	1.00505	1.00393	1.0216		20183.8	1.00451	1.00043	1.00258	1.02152	1.01451		7.54719	0.09949	0.02657	0.06422	0.02738		7.54719	0.06696	0.04233	0.00779	0.01461	0.11591		7.54719	0.3033	0.00851		7.54719	0.03486	0.000756913
22321	1.02319	1.00362	1.00348	1.01684		20185.8	0.99747	1.00354	1.00096	1.01922	1.02407		7.57787	0.09714	0.02581	0.07224	0.02731		7.57787	0.06743	0.04565	0.00866	0.01529	0.128		7.57787	0.30706	0.00918		7.57787	0.03692	0.000834531
22323	1.01883	1.00292	1.0043	1.01049		20187.8	0.99904	1.00445	1.00009	1.01607	1.03431		7.60854	0.09424	0.02473	0.07944	0.02931		7.60854	0.06737	0.04832	0.01006	0.01765	0.13737		7.60854	0.30892	0.00964		7.60854	0.03934	0.00087122
22325	1.0135	1.00209	1.00009	1.00525		20189.8	1.00151	0.99614	0.9993	1.01242	1.04279		7.63922	0.09068	0.02338	0.0856	0.03228		7.63922	0.06659	0.05028	0.01172	0.02012	0.14458		7.63922	0.30889	0.00986		7.63922	0.04196	0.000870534
22327	1.00734	1.00094	0.99719	0.99885		20191.8	0.99325	0.99347	0.99885	1.00878	1.05032		7.6699	0.08646	0.02186	0.09055	0.03523		7.6699	0.06497	0.0515	0.01356	0.0218	0.15022		7.6699	0.30702	0.00984		7.6699	0.04459	0.00083912
22329	1.00137	0.99958	0.9978	0.99319		20193.8	1.00042	0.99288	0.99851	1.00548	1.05378		7.70058	0.08171	0.02023	0.0942	0.0376		7.70058	0.06243	0.05198	0.01559	0.02229	0.15488		7.70058	0.30341	0.00958		7.70058	0.04701	0.00078657
22330.9	0.99513	0.99825	1.00059	0.98898		20195.8	0.99315	0.99698	0.99819	1.00279	1.05389		7.73126	0.07662	0.01862	0.09653	0.03921		7.73126	0.05899	0.05173	0.01784	0.02148	0.15904		7.73126	0.29819	0.00909		7.73126	0.04905	0.000725168
22333	0.98802	0.99694	0.99888	0.98635		20197.8	0.99283	0.9924	0.99764	1.00103	1.05		7.76194	0.07144	0.01714	0.09758	0.04018		7.76194	0.05476	0.05079	0.02033	0.01949	0.16295		7.76194	0.29153	0.00839		7.76194	0.05054	0.000668986
22335	0.98129	0.99539	0.99697	0.98389		20199.8	0.99877	0.98944	0.99674	0.99981	1.04168		7.79262	0.06641	0.01589	0.09743	0.04077		7.79262	0.04999	0.04925	0.02303	0.01656	0.16665		7.79262	0.28366	0.0075		7.79262	0.05136	0.000631277
22337	0.97396	0.99393	0.99549	0.98269		20201.8	0.9885	0.9936	0.99606	0.99929	1.02985		7.8233	0.06175	0.01494	0.09624	0.0413		7.8233	0.04507	0.04719	0.02584	0.0131	0.16993		7.8233	0.27481	0.00646		7.8233	0.05141	0.000619646
22339	0.96793	0.99255	0.99489	0.98288		20203.8	0.98815	0.98913	0.9957	0.99943	1.01571		7.85398	0.05757	0.01432	0.09419	0.04202		7.85398	0.04061	0.04477	0.02868	0.00972	0.17241		7.85398	0.26527	0.00529		7.85398	0.05065	0.000632014
22341	0.96238	0.99183	0.99358	0.98329		20205.7	0.99118	1.00084	0.99555	1.00001	1.00122		7.88466	0.0539	0.014	0.09148	0.04302		7.88466	0.03741	0.04213	0.03139	0.0075	0.17361		7.88466	0.25534	0.00403		7.88466	0.04907	0.00065804
22343	0.95809	0.99072	0.99209	0.98403		20207.7	0.99224	0.98703	0.99581	1.00064	0.98641		7.91534	0.05065	0.01389	0.08834	0.04426		7.91534	0.03627	0.03949	0.03385	0.0076	0.17306		7.91534	0.24538	0.00273		7.91534	0.04673	0.000684778
22345	0.95647	0.99013	0.98929	0.98486		20209.7	0.98738	0.99673	0.99642	1.00105	0.97329		7.94602	0.04766	0.01388	0.08498	0.04553		7.94602	0.03759	0.03708	0.03593	0.0095	0.17039		7.94602	0.23577	0.00147		7.94602	0.04374	0.000701204
22347	0.95582	0.98938	0.98836	0.9851		20211.7	0.99719	0.99685	0.99731	1.00116	0.96179		7.9767	0.04474	0.01388	0.08161	0.04656		7.9767	0.04107	0.03514	0.03751	0.01178	0.16537		7.9767	0.22689	0.000688008		7.9767	0.04027	0.000699861
22349	0.95724	0.98962	0.98616	0.98517		20213.7	0.99485	0.99357	0.9987	1.00102	0.95175		8.00738	0.04172	0.01378	0.07841	0.04713		8.00738	0.04595	0.0339	0.0385	0.01373	0.15799		8.00738	0.21916	0.00149		8.00738	0.03659	0.000676831
22351	0.95928	0.98925	0.9847	0.98476		20215.7	0.99229	0.99451	1.00029	1.0007	0.94539		8.03806	0.03845	0.01356	0.07548	0.04702		8.03806	0.05138	0.0335	0.03885	0.01512	0.14848		8.03806	0.21295	0.00262		8.03806	0.03308	0.000631205
22353	0.96246	0.98926	0.98528	0.98434		20217.7	0.9988	0.99875	1.00186	1.00016	0.94432		8.06874	0.03488	0.01317	0.07292	0.0461		8.06874	0.05672	0.03396	0.03854	0.01595	0.13733		8.06874	0.20859	0.00368		8.06874	0.03023	0.000564505
22355	0.96612	0.98931	0.98714	0.98464		20219.7	0.99689	0.9977	1.00329	0.99936	0.947		8.09942	0.03099	0.01262	0.07072	0.04429		8.09942	0.06146	0.03516	0.03757	0.01636	0.12532		8.09942	0.20631	0.00463		8.09942	0.02859	0.000480128
22357	0.96981	0.98968	0.99164	0.98515		20221.7	0.99267	0.99898	1.0041	0.9983	0.95212		8.1301	0.02686	0.01191	0.06885	0.0416		8.1301	0.06528	0.0369	0.03599	0.01654	0.11355		8.1301	0.20623	0.00543		8.1301	0.02857	0.000382836
22359	0.97377	0.98994	0.9911	0.98662		20223.7	1.0025	0.99464	1.00448	0.99765	0.9572		8.16078	0.02257	0.01109	0.06724	0.03812		8.16078	0.06794	0.03892	0.03388	0.01668	0.1034		8.16078	0.20831	0.00607		8.16078	0.03019	0.000278272
22361	0.9779	0.99106	0.9924	0.98849		20225.7	1.00286	1	1.00438	0.9976	0.96152		8.19146	0.01825	0.01018	0.0658	0.03409		8.19146	0.06932	0.041	0.03135	0.01691	0.09633		8.19146	0.21241	0.00654		8.19146	0.03309	0.000172617
22363	0.98269	0.99162	0.99404	0.99062		20227.7	0.99736	1.00908	1.00363	0.9976	0.96484		8.22214	0.01404	0.00923	0.06445	0.02995		8.22214	0.06936	0.04294	0.02851	0.01724	0.09346		8.22214	0.21827	0.00683		8.22214	0.03672	7.33047e-05
22365	0.98746	0.99229	0.99668	0.99323		20229.7	1.0019	0.99872	1.00274	0.99705	0.96696		8.25282	0.0101	0.00829	0.06311	0.02651		8.25282	0.06807	0.04459	0.02552	0.0176	0.09502		8.25282	0.22558	0.00695		8.25282	0.04058	3.55042e-05
22367	0.99345	0.99391	0.99629	0.99599		20231.7	1.00011	1.00554	1.0013	0.99616	0.96889		8.2835	0.00657	0.00743	0.06174	0.02496		8.2835	0.06553	0.04583	0.02251	0.01787	0.10016		8.2835	0.23401	0.0069		8.2835	0.04428	0.000106065
22370	1.00329	0.99504	0.99099	0.99933		20234.7	1.00281	1.00667	0.99901	0.99417	0.97272		8.31418	0.0036	0.0067	0.06032	0.02635		8.31418	0.06186	0.04658	0.01962	0.01796	0.10745		8.31418	0.24323	0.0067		8.31418	0.04752	0.000166614
22373	1.01318	0.99617	0.99316	1.00145		20237.7	1.00209	1.0053	0.99687	0.9914	0.97781		8.34486	0.00155	0.00619	0.05886	0.0306		8.34486	0.05721	0.04679	0.01695	0.01789	0.11546		8.34486	0.25295	0.00637		8.34486	0.0501	0.000209373
22376	1.02096	0.99769	0.99619	1.00189		20240.8	1.00282	1.00252	0.99466	0.98897	0.98583		8.37554	0.00161	0.00595	0.05741	0.03673		8.37554	0.05176	0.04644	0.01455	0.01773	0.12308		8.37554	0.26289	0.00592		8.37554	0.05188	0.000233915
22379.1	1.0267	0.99937	0.99711	1.00051		20243.8	1.00572	1.00311	0.99298	0.98729	0.99495		8.40621	0.00252	0.00602	0.05603	0.04366		8.40621	0.04572	0.04553	0.01244	0.01764	0.12954		8.40621	0.27285	0.00539		8.40621	0.0528	0.000242116
22382	1.03136	1.00078	0.99832	0.99762		20246.8	0.99928	1.00673	0.99118	0.9857	1.00464		8.43689	0.00302	0.00638	0.0548	0.05057		8.43689	0.03933	0.04409	0.01056	0.01781	0.13436		8.43689	0.28265	0.00479		8.43689	0.05282	0.000238022
22385	1.03432	1.00173	1.00007	0.99238		20249.8	1.00315	1.00019	0.98922	0.98382	1.01447		8.46757	0.00309	0.00698	0.05378	0.05686		8.46757	0.03284	0.04215	0.00879	0.01835	0.13732		8.46757	0.29215	0.00418		8.46757	0.05196	0.0002279
22388	1.0347	1.00214	1.00197	0.98741		20252.8	1.0042	1.00404	0.9882	0.98172	1.02202		8.49825	0.00304	0.00775	0.05303	0.06211		8.49825	0.02659	0.03978	0.00706	0.01923	0.13837		8.49825	0.30124	0.00359		8.49825	0.05026	0.000219699
22391	1.03285	1.00312	1.00266	0.98175		20255.8	1.00509	1.00589	0.98887	0.98072	1.02633		8.52893	0.00347	0.00863	0.05259	0.06599		8.52893	0.02107	0.03704	0.0053	0.02031	0.13762		8.52893	0.30983	0.00309		8.52893	0.04781	0.000220739
22394	1.02693	1.0036	1.00262	0.97858		20258.8	1.0009	1.00067	0.99019	0.98002	1.02783		8.55961	0.00484	0.00956	0.05243	0.06833		8.55961	0.01709	0.03401	0.00369	0.02135	0.13534		8.55961	0.31788	0.00272		8.55961	0.04474	0.000233734
22397	1.02036	1.00357	1.00317	0.97711		20261.8	1.00161	1.00063	0.99251	0.97991	1.0287		8.59029	0.007	0.0105	0.05252	0.06904		8.59029	0.01568	0.03078	0.00298	0.0221	0.13193		8.59029	0.32533	0.00256		8.59029	0.04118	0.00025517
22400.1	1.01403	1.00368	1.00577	0.97927		20264.8	1.00011	1.00943	0.99522	0.98018	1.02927		8.62097	0.00966	0.01141	0.05276	0.06814		8.62097	0.01715	0.02742	0.00413	0.02235	0.12791		8.62097	0.33216	0.00261		8.62097	0.03729	0.000278176
22403	1.00832	1.0039	1.00479	0.98323		20267.7	1.00276	1.00294	0.99787	0.98126	1.02971		8.65165	0.01263	0.01225	0.05304	0.06575		8.65165	0.02049	0.02404	0.00639	0.02198	0.12394		8.65165	0.33833	0.0028		8.65165	0.03325	0.000296048
22406	1.00396	1.00362	1.00247	0.98775		20270.8	1.0008	1.00453	0.99997	0.98424	1.02864		8.68233	0.01574	0.01301	0.05323	0.06209		8.68233	0.02456	0.02072	0.009	0.02091	0.1207		8.68233	0.34382	0.00308		8.68233	0.02925	0.000303854
22409	0.99874	1.00333	1.00199	0.99336		20273.8	0.99965	0.99577	1.00147	0.98792	1.02457		8.71301	0.01886	0.01365	0.0532	0.05742		8.71301	0.02865	0.01753	0.0117	0.01916	0.11884		8.71301	0.34861	0.00336		8.71301	0.02546	0.000298833
22412	0.99425	1.00276	1.00276	0.99686		20276.8	0.99732	0.99637	1.00288	0.99214	1.01922		8.74369	0.02187	0.01417	0.05281	0.05205		8.74369	0.03237	0.01454	0.01432	0.01681	0.1188		8.74369	0.35268	0.00361		8.74369	0.02205	0.00028058
22414.9	0.98959	1.00228	1.00257	1		20279.8	1.0036	1.00018	1.00388	0.99654	1.01244		8.77437	0.02464	0.01456	0.05197	0.0463		8.77437	0.03551	0.01182	0.01675	0.01399	0.12073		8.77437	0.356	0.00381		8.77437	0.01916	0.000251524
22418	0.98449	1.00137	1.00113	1.00253		20282.8	1.00839	1.00495	1.00525	1.00206	1.00465		8.80505	0.02709	0.0148	0.05057	0.04044		8.80505	0.0379	0.00939	0.0189	0.01089	0.12438		8.80505	0.35854	0.00393		8.80505	0.01685	0.000218147
22421	0.97931	1.00091	1.00023	1.00427		20285.7	1.00334	0.99668	1.00653	1.00656	0.99473		8.83573	0.02912	0.01492	0.04855	0.0347		8.83573	0.03945	0.00726	0.0207	0.00776	0.12925		8.83573	0.36029	0.00398		8.83573	0.01511	0.000193034
22424.1	0.97351	1.00076	1.00086	1.00559		20288.8	1.00335	0.99936	1.00722	1.00974	0.9843		8.86641	0.03068	0.01492	0.04586	0.02925		8.86641	0.04011	0.0054	0.02211	0.00499	0.13469		8.86641	0.3612	0.00395		8.86641	0.01381	0.000193103
22427	0.96775	1.00027	1.00177	1.00759		20291.8	1.01044	0.99787	1.007	1.01107	0.97666		8.89709	0.03171	0.01483	0.04251	0.02415		8.89709	0.03985	0.00375	0.02312	0.00347	0.14004		8.89709	0.36126	0.00385		8.89709	0.01279	0.00022512
22430	0.96251	0.99913	1.00275	1.00896		20294.8	1.00267	1.00578	1.00686	1.01105	0.97106		8.92777	0.0322	0.01468	0.03849	0.01944		8.92777	0.03873	0.00223	0.02374	0.00418	0.14474		8.92777	0.36045	0.00368		8.92777	0.01189	0.000278247
22433.1	0.95843	0.99801	1.00356	1.01079		20297.8	1.01045	1.00154	1.00638	1.00957	0.96613		8.95845	0.03215	0.01449	0.03387	0.01517		8.95845	0.03682	0.000839655	0.02399	0.00597	0.14837		8.95845	0.35875	0.00346		8.95845	0.01105	0.000337846
22436	0.95661	0.99806	1.0034	1.012		20300.7	1.00389	1.00199	1.00568	1.00744	0.96258		8.98913	0.03158	0.01432	0.02875	0.01158		8.98913	0.0343	0.00113	0.02393	0.00785	0.15066		8.98913	0.35614	0.00318		8.98913	0.01034	0.000393158
22439	0.95814	0.99771	1.00612	1.0127		20303.8	0.99936	1.00369	1.00507	1.00507	0.96048		9.01981	0.03056	0.01419	0.02331	0.00945		9.01981	0.03138	0.0028	0.0236	0.00968	0.15147		9.01981	0.35264	0.00286		9.01981	0.00996	0.000436808
22442.1	0.96281	0.99757	1.0047	1.01272		20306.8	1.00043	1.00446	1.00411	1.00303	0.96192		9.05049	0.02917	0.01414	0.01793	0.00988		9.05049	0.02838	0.00472	0.02307	0.01155	0.15079		9.05049	0.34823	0.00252		9.05049	0.01022	0.000463644
22445	0.96956	0.99754	1.00246	1.01247		20309.8	1.00038	0.9942	1.00318	1.00193	0.96558		9.08117	0.02752	0.01417	0.01347	0.01271		9.08117	0.0257	0.00683	0.02239	0.01362	0.14872		9.08117	0.34295	0.00215		9.08117	0.01132	0.000470222
22448	0.97668	0.9979	0.99948	1.01107		20312.7	1.00262	0.99898	1.00154	1.00115	0.972		9.11185	0.02572	0.01429	0.0118	0.01675		9.11185	0.02376	0.00911	0.0216	0.01599	0.14539		9.11185	0.33682	0.00179		9.11185	0.01322	0.000454635
22451	0.98368	0.99848	0.99894	1.00967		20315.8	1.00202	1.00695	1.00017	1.00113	0.97982		9.14253	0.02393	0.01448	0.01431	0.02119		9.14253	0.02285	0.0115	0.02072	0.01865	0.14102		9.14253	0.32988	0.00143		9.14253	0.01571	0.00041646
22454	0.99156	0.9987	1.0008	1.00727		20318.8	0.99796	0.9932	0.99822	1.00137	0.98814		9.17321	0.02228	0.01471	0.01951	0.0256		9.17321	0.02299	0.01396	0.01976	0.02147	0.13582		9.17321	0.32216	0.00109		9.17321	0.01852	0.000356736
22457	0.99929	0.99935	0.99829	1.00419		20321.8	1.00022	0.99834	0.99706	1.00218	0.99579		9.20388	0.02091	0.01493	0.02574	0.02973		9.20388	0.02388	0.01641	0.0187	0.02428	0.13005		9.20388	0.31373	0.000797466		9.20388	0.02145	0.000277963
22460	1.00715	1.00019	1.00034	1.0008		20324.8	1.00144	1.0113	0.99717	1.00352	1.00251		9.23456	0.0199	0.01509	0.03221	0.0334		9.23456	0.02503	0.01878	0.01754	0.02684	0.12395		9.23456	0.30464	0.00058805		9.23456	0.02431	0.000184381
22463.1	1.0147	1.00388	1.00354	0.9965		20327.8	1.00098	0.99456	0.99767	1.00422	1.00801		9.26524	0.01929	0.01516	0.03855	0.03651		9.26524	0.02598	0.02099	0.01625	0.02891	0.11782		9.26524	0.29494	0.000521713		9.26524	0.02695	8.5472e-05
22466	1.02007	1.00249	1.00453	0.99283		20330.8	0.99947	0.99649	0.99906	1.00468	1.01236		9.29592	0.01902	0.01511	0.04456	0.03896		9.29592	0.02636	0.02297	0.01485	0.03029	0.11193		9.29592	0.2847	0.000598259		9.29592	0.02924	6.52169e-05
22469	1.0239	0.99998	0.99951	0.9897		20333.8	0.99336	0.99858	1.00116	1.00505	1.01682		9.3266	0.01901	0.0149	0.05007	0.04075		9.3266	0.02591	0.02465	0.01332	0.03081	0.10658		9.3266	0.27398	0.000736304		9.3266	0.03108	0.000165953
22472	1.02644	1.00114	0.99837	0.98753		20336.8	0.99911	0.9955	1.00328	1.00509	1.01973		9.35728	0.01913	0.01453	0.05498	0.04186		9.35728	0.02452	0.02597	0.01171	0.03034	0.10201		9.35728	0.26284	0.000875071		9.35728	0.03241	0.000273472
22475.1	1.02758	1.0009	1.00079	0.98633		20339.8	0.99814	0.99496	1.00546	1.00408	1.0212		9.38796	0.01927	0.014	0.05919	0.04231		9.38796	0.02212	0.02688	0.01006	0.02886	0.09837		9.38796	0.25132	0.000987937		9.38796	0.03317	0.000372615
22478	1.02833	1.00138	1.00177	0.98511		20342.8	0.98647	0.99619	1.00696	1.00269	1.02168		9.41864	0.01935	0.01334	0.06264	0.04212		9.41864	0.01875	0.02732	0.00842	0.02638	0.09569		9.41864	0.23948	0.00106		9.41864	0.03333	0.000457242
22481	1.02637	1.00161	1.00228	0.98533		20345.8	0.9972	0.99401	1.008	1.00179	1.02091		9.44932	0.01931	0.01259	0.06529	0.04131		9.44932	0.01453	0.02727	0.0069	0.02304	0.09382		9.44932	0.22737	0.0011		9.44932	0.03289	0.000522846
22484	1.02224	1.00222	1.00111	0.9872		20348.8	0.99345	0.99858	1.00793	1.0006	1.01915		9.48	0.01912	0.01181	0.0671	0.03988		9.48	0.00965	0.02671	0.00558	0.01908	0.09244		9.48	0.21502	0.00108		9.48	0.03185	0.000566124
22486.9	1.01666	1.00234	1.00196	0.99056		20351.8	0.99539	0.989	1.00768	0.99988	1.01668		9.51068	0.0188	0.01108	0.06808	0.03783		9.51068	0.00446	0.02563	0.00462	0.0149	0.09115		9.51068	0.20248	0.00102		9.51068	0.03025	0.000585024
22490	1.01026	1.00302	1.00181	0.99502		20354.8	0.99837	0.99675	1.00673	0.99968	1.01361		9.54136	0.01838	0.01049	0.06823	0.03515		9.54136	0.0027	0.02403	0.00414	0.01127	0.08955		9.54136	0.18976	0.000917014		9.54136	0.02813	0.000578832
22493	1.00594	1.00241	1.00071	0.99889		20357.7	0.99056	0.99818	1.00498	0.9998	1.01113		9.57204	0.01791	0.01013	0.06759	0.03185		9.57204	0.0078	0.02192	0.00418	0.00953	0.08726		9.57204	0.17692	0.000768051		9.57204	0.02554	0.000548225
22496	1.00355	1.00246	0.99914	1.00327		20360.8	1.002	0.99453	1.0019	0.99979	1.00984		9.60272	0.01744	0.01006	0.06619	0.02794		9.60272	0.0132	0.01935	0.00462	0.01067	0.08402		9.60272	0.16397	0.000578712		9.60272	0.02255	0.000495292
22499	1.00202	1.0023	1.00022	1.00634		20363.8	0.99169	1.00449	0.99913	0.99962	1.00859		9.6334	0.01704	0.01028	0.0641	0.02344		9.6334	0.01819	0.01634	0.00529	0.01356	0.07972		9.6334	0.15097	0.000353546		9.6334	0.01922	0.00042358
22501.9	1.00149	1.00231	0.99985	1.00826		20366.8	0.99564	0.99126	0.9966	0.99897	1.00717		9.66408	0.01681	0.01074	0.06138	0.01844		9.66408	0.0225	0.01296	0.00613	0.01673	0.07439		9.66408	0.13796	0.000100785		9.66408	0.01563	0.000338346
22505	1.00092	1.00238	1.00083	1.009		20369.8	0.99751	1.00094	0.99507	0.99828	1.00404		9.69476	0.01679	0.01136	0.05811	0.01303		9.69476	0.02592	0.00926	0.00711	0.01943	0.06822		9.69476	0.12499	0.000187933		9.69476	0.01186	0.000247723
22508	1.00019	1.00276	0.99806	1.00794		20372.8	0.99414	1.00345	0.99355	0.99701	0.99978		9.72544	0.01705	0.01204	0.0544	0.00734		9.72544	0.02832	0.00534	0.00822	0.02133	0.06153		9.72544	0.11213	0.000484121		9.72544	0.00802	0.000167855
22511	0.99894	1.00225	0.99892	1.00648		20375.8	0.99515	0.98996	0.99234	0.99506	0.99476		9.75612	0.01762	0.01271	0.05035	0.00154		9.75612	0.02962	0.00164	0.00946	0.02233	0.05476		9.75612	0.09947	0.000790544		9.75612	0.0044	0.000137013
22514	0.9982	1.00192	0.99869	1.00383		20378.8	0.99495	1.00157	0.99126	0.99301	0.99006		9.7868	0.01851	0.0133	0.04606	0.0042		9.7868	0.02978	0.00359	0.01081	0.02252	0.04845		9.7868	0.08712	0.0011		9.7868	0.00286	0.000179577
22517	0.99674	1.00216	1.0018	1.00091		20381.8	0.99913	1.00174	0.9906	0.9911	0.98827		9.81748	0.01968	0.01377	0.04165	0.00969		9.81748	0.02885	0.00783	0.0122	0.02217	0.04316		9.81748	0.07524	0.0014		9.81748	0.0056	0.000251649
22520.9	0.99322	1.00185	1.00235	0.99755		20385.8	0.99785	0.99597	0.99075	0.98862	0.98831		9.84816	0.0211	0.01411	0.03723	0.01475		9.84816	0.0269	0.01215	0.01359	0.0217	0.03933		9.84816	0.06404	0.00168		9.84816	0.00939	0.000321924
22525	0.98788	1.00211	1.00185	0.99422		20389.8	0.99841	0.985	0.99176	0.9866	0.98886		9.87884	0.02271	0.01431	0.03294	0.01921		9.87884	0.02408	0.01643	0.0149	0.02168	0.03713		9.87884	0.05387	0.00193		9.87884	0.01331	0.000378844
22529	0.98215	1.00222	1.00163	0.99349		20393.8	0.99938	1.00915	0.99263	0.9861	0.98935		9.90952	0.02444	0.01438	0.02889	0.02294		9.90952	0.02058	0.02057	0.01608	0.02259	0.03637		9.90952	0.04528	0.00215		9.90952	0.01719	0.000417214
22533	0.97888	1.00175	1.00319	0.9941		20397.8	0.99997	0.98655	0.99404	0.98793	0.98876		9.9402	0.02624	0.01434	0.02519	0.02585		9.9402	0.01663	0.02453	0.01706	0.02457	0.03661		9.9402	0.0391	0.00233		9.9402	0.02099	0.000434549
22537	0.97897	1.00127	1.00239	0.99662		20401.8	0.99898	1.00246	0.99578	0.99159	0.98815		9.97088	0.02802	0.01423	0.02198	0.02788		9.97088	0.01252	0.02826	0.01781	0.02738	0.03737		9.97088	0.03628	0.00246		9.97088	0.02468	0.000430167
22541	0.9808	1.00053	1.00123	0.999		20405.8	0.99913	1.00817	0.99721	0.99634	0.98864
22545	0.98331	1.00174	1.00104	1.00081		20409.8	0.99678	0.99424	0.99866	1.0011	0.99198
22548.9	0.98574	1.0004	1.00209	1.00156		20413.7	1.00191	0.9959	1.00043	1.00623	0.99592
22553.1	0.9888	1.00088	1.00041	1.00295		20417.8	1.00508	0.99983	1.00218	1.01015	0.99962
22557	0.9922	1.00039	1.00052	1.00428		20421.8	1.00163	1.00501	1.00352	1.01281	1.00072
22561	0.99582	1.00094	0.99967	1.00471		20425.8	1.00195	0.99018	1.00401	1.01383	1.00046
22565	1.00037	1.00079	0.99973	1.00629		20429.8	1.00156	0.99289	1.00418	1.01369	1.00031
22569	1.00576	1.0015	0.99933	1.00766		20433.7	1.00733	1.00224	1.00393	1.01213	0.99934
22573	1.01143	1.00051	0.99975	1.00833		20437.8	1.0018	0.99409	1.00285	1.0094	1.0002
22577	1.01693	1.0009	0.99627	1.00849		20441.8	0.99923	1.00809	1.00152	1.00674	1.00261
22581	1.02208	1.0015	0.99817	1.00924		20445.8	0.99983	1.00038	1.00041	1.00415	1.00627
22585	1.02648	1.00104	1.00068	1.00916		20449.8	0.99977	0.99767	0.99904	1.00177	1.01029
22589	1.02916	1.00225	1.00327	1.00814		20453.8	1.00209	1.00061	0.99811	1.00018	1.01282
22593	1.0279	1.00194	1.00297	1.00682		20457.8	0.99819	0.99393	0.99801	0.99879	1.0123
22597	1.02347	1.00184	1.00385	1.00569		20461.8	1.00023	1.0013	0.99807	0.99745	1.01079
22601	1.01734	1.00173	0.99973	1.00447		20465.8	0.99655	0.99854	0.9987	0.99681	1.00917
22605	1.01142	1.001	0.99939	1.00299		20469.8	1.00625	0.99272	0.99952	0.99688	1.00796
22609	1.00701	0.99947	0.99938	1.00191		20473.8	1.0037	1.00584	1.00055	0.99754	1.0058
22613	1.00511	0.99957	1.00102	1.00094		20477.7	1.0034	1.00151	1.00168	0.99821	1.00268
22617	1.00485	0.99934	1.00288	0.999		20481.7	1.00234	0.99631	1.00277	0.99859	0.99856
22621.1	1.00373	0.99894	0.99936	0.99806		20485.8	0.99668	1.00177	1.00427	0.99934	0.99607
22624.9	1.00119	0.99888	0.9981	0.99709		20489.8	1.00167	0.99337	1.00506	0.99985	0.99491
22629	0.99771	0.99808	0.99917	0.99757		20493.8	0.99704	0.99732	1.00563	1.00028	0.99539
22633	0.99397	0.99812	1.00178	0.99844		20497.8	0.99897	1.00636	1.00555	1.00116	0.99652
22637	0.99123	0.99841	1.00247	1.00003		20501.8	1.00104	1.00885	1.0047	1.00215	0.99789
22641	0.98933	0.99813	0.99937	1.00203		20505.8	1.00502	1.00585	1.0037	1.00314	0.99926
22645	0.98904	0.99807	0.99834	1.00309		20509.8	0.99747	1.0023	1.00226	1.0037	0.99921
22649	0.99049	0.99736	0.9999	1.00431		20513.8	0.99525	1.00855	1.00134	1.00443	0.99951
22652.9	0.99289	0.99804	0.99828	1.00531		20517.8	1.00456	1.00429	1.00069	1.00509	0.99907
22657	0.99629	0.9975	0.99532	1.00676		20521.7	1.00652	1.00988	0.99943	1.00552	0.99823
22661	0.99994	0.99726	0.99588	1.00693		20525.8	0.99599	1.00464	0.99866	1.0054	0.99745
22665	1.00331	0.99696	0.9947	1.00639		20529.8	1.00618	0.99881	0.99798	1.00476	0.99668
22669	1.007	0.99749	0.99593	1.0048		20533.8	1.00331	1.00605	0.99707	1.00356	0.99648
22673	1.01019	0.99665	0.99341	1.0028		20537.8	1.00436	1.00079	0.99655	1.00167	0.99752
22677	1.01374	0.9966	0.99167	1.00015		20541.7	1.00547	0.99633	0.99609	0.99992	0.99953
22681	1.01589	0.99673	0.99112	0.99822		20545.8	0.99781	1.00559	0.99622	0.99842	1.00133
22685.1	1.01743	0.99626	0.98772	0.99724		20549.8	1.00722	1.00246	0.99659	0.99741	1.00192
22689	1.01771	0.99601	0.98425	0.99665		20553.8	1.0081	1.00309	0.99713	0.99756	1.00127
22693	1.01682	0.99597	0.98311	0.9979		20557.7	1.00808	0.99625	0.99765	0.99825	1.00054
22697	1.01561	0.9956	0.98316	0.99887		20561.8	1.01084	1.00633	0.99798	0.99899	1.0007
22700.9	1.01603	0.9956	0.98733	0.99936		20565.8	1.00393	0.99471	0.99856	1.00035	1.001
22705	1.01782	0.99497	0.98444	1.00017		20569.7	1.00711	0.99802	0.99898	1.00174	1.00191
22709	1.02051	0.99468	0.98774	1.00039		20573.8	0.99976	0.99848	0.99967	1.00342	1.00342
22713	1.02169	0.99438	0.98199	0.99984		20577.8	1.00568	1.00934	1.00015	1.0047	1.00568
22717	1.02283	0.99381	0.98104	0.99986		20581.8	1.00215	1.0127	1.00039	1.00534	1.0091
22722.1	1.02183	0.99321	0.98159	0.99927		20586.7	0.99348	1.01639	1.00079	1.00502	1.01289
22727	1.02045	0.99243	0.97712	0.99974		20591.8	0.99487	1.00204	1.00112	1.00474	1.01408
22732.1	1.01932	0.99166	0.97375	1.00038		20596.8	1.00768	1.01048	1.00121	1.00332	1.01193
22737	1.01714	0.99141	0.96967	1.00187		20601.8	1.00844	1.02631	1.00139	1.00231	1.00869
22742.1	1.01381	0.99114	0.96586	1.00369		20606.8	1.00747	1.00368	1.00119	1.00175	1.00388
22747	1.01081	0.9919	0.96167	1.00591		20611.7	0.99708	1.00512	1.00088	1.00143	0.99938
22752	1.00983	0.99007	0.96818	1.00694		20616.7	1.0106	1.00977	1.00046	1.00124	0.99644
22757	1.01009	0.98782	0.96416	1.00795		20621.8	1.00202	1.01825	1.00007	1.00068	0.9956
22762	1.01073	0.98581	0.95722	1.00721		20626.8	1.00178	1.00951	0.9999	0.99984	0.99539
22767.1	1.00932	0.98493	0.9512	1.00542		20631.8	1.0001	1.01298	1.0001	0.99869	0.99482
[truncated: 584 more columns]

## Sheet: Figure4
Figure 4a							Figure 4b								Figure 4c							Figure 4d
Raman Shift	25	50	100	120	140		Raman Shift	Ru2+LA, 120	Ru3+LA, 120	LA	Ru2+PG, 100	Ru3+PG, 100	PG		IR Shift	LA	LA-120°C	Ru4Mo1/TiO2-LA	Mo2/TiO2-LA	Ru4Mo1/TiO2-LA-120°C		IR Shift	2h	4h	6h	8h	10h	12h
201.003	187.037	181.594	338.569	874.346	850.363		201.003	809.102	874.346	187.037	2110.91	302.63	84.663		3997.91	0.99904	1.00136	1.00256	1.00419	1.00163		3997.92	1.01277	1.01396	1.00873	1.00194	1.01147	0.99905
202.817	188.435	181.486	335.709	868.991	837.802		202.817	806.958	868.991	188.435	2089.83	301.94	84.7765		3995.99	0.99904	1.00136	1.00256	1.00419	1.00163		3996.5	1.01277	1.01396	1.00873	1.00194	1.01147	0.99905
204.629	189.139	181.154	332.734	862.674	821.174		204.629	804.712	862.674	189.139	2068.29	301.326	84.8858		3994.06	0.99904	1.00136	1.00256	1.00419	1.00163		3995.07	1.01277	1.01396	1.00873	1.00194	1.01147	0.99905
206.442	189.89	181.018	329.998	855.871	802.862		206.442	801.704	855.871	189.89	2047.04	300.191	84.7555		3992.13	0.99909	1.00107	1.00255	1.00392	1.00171		3993.65	1.01277	1.01396	1.00873	1.00194	1.01147	0.99905
208.253	190.812	180.757	327.256	848.736	785.062		208.253	798.054	848.736	190.812	2025.88	298.603	84.644		3990.2	0.99916	1.00079	1.00254	1.00364	1.00175		3992.22	1.01277	1.01396	1.00873	1.00194	1.01147	0.99905
210.063	191.459	180.725	324.535	842.141	768.238		210.063	792.58	842.141	191.459	2004.93	296.556	84.4822		3988.27	0.99934	1.00076	1.00242	1.00344	1.0017		3990.79	1.01277	1.01396	1.00873	1.00194	1.01147	0.99905
211.873	191.913	180.554	321.762	834.806	751.928		211.873	789.046	834.806	191.913	1987.81	294.098	84.3864		3986.34	0.99948	1.00084	1.00211	1.00335	1.00157		3989.37	1.01277	1.01396	1.00873	1.00194	1.01147	0.99905
213.685	192.223	180.241	318.831	827.213	735.875		213.685	786.525	827.213	192.223	1971.78	291.938	84.4341		3984.41	0.99942	1.00075	1.0018	1.00323	1.00145		3987.94	1.01277	1.01396	1.00873	1.00194	1.01147	0.99905
215.494	192.093	180.222	315.643	820.606	720.039		215.494	784.437	820.606	192.093	1958.96	289.514	84.6373		3982.49	0.9993	1.00054	1.00166	1.00297	1.00129		3986.52	1.01277	1.01396	1.00873	1.00194	1.01147	0.99905
217.303	191.778	179.935	312.447	812.689	704.441		217.303	781.834	812.689	191.778	1946.3	287.44	84.8856		3980.56	0.99931	1.00039	1.00151	1.00266	1.00107		3985.09	1.01277	1.01396	1.00873	1.00194	1.01147	0.99905
219.114	191.586	179.919	309.533	806.072	690.087		219.114	779.387	806.072	191.586	1935.86	285.243	85.1286		3978.63	0.99936	1.00032	1.0012	1.00242	1.00099		3983.67	1.01277	1.01396	1.00873	1.00194	1.01147	0.99905
220.922	191.632	179.664	306.674	800.187	676.845		220.922	776.646	800.187	191.632	1926.4	284.116	85.2504		3976.7	0.99929	1.00025	1.00098	1.00222	1.00118		3982.24	1.01277	1.01396	1.00873	1.00194	1.01147	0.99905
222.73	191.703	179.862	304.265	794.547	664.343		222.73	773.936	794.547	191.703	1918.55	284.223	85.2086		3974.77	0.99921	1.00014	1.00115	1.00201	1.00151		3980.81	1.01277	1.01396	1.00873	1.00194	1.01147	0.99905
224.539	191.676	180.158	302.03	788.718	653.551		224.539	771.677	788.718	191.676	1912.63	298.273	84.8894		3972.84	0.99937	1.00005	1.00154	1.00181	1.00174		3979.39	1.0122	1.013	1.00852	1.00207	1.01017	0.99926
226.346	191.96	180.7	299.996	782.436	643.893		226.346	769.736	782.436	191.96	1907.92	1079.13	84.7512		3970.91	0.99975	1.00002	1.00175	1.00165	1.00178		3977.96	1.01176	1.01227	1.00836	1.00216	1.00921	0.99949
228.153	192.399	181.311	298.358	777.227	636.012		228.153	768.563	777.227	192.399	1904.15	1324.7	84.6931		3968.99	1.00011	1	1.00161	1.00149	1.00162		3976.54	1.01136	1.01157	1.00818	1.0022	1.00832	0.99966
229.96	193.091	181.906	296.978	773.516	629.822		229.96	768.045	773.516	193.091	1901.37	296.627	85.0961		3967.06	1.00018	0.99986	1.00106	1.00126	1.00126		3975.11	1.01093	1.01078	1.00796	1.0022	1.00735	0.99978
231.768	193.653	182.606	295.921	769.696	623.919		231.768	763.922	769.696	193.653	1899.35	274.833	85.5666		3965.13	0.9999	0.99954	1.00029	1.00101	1.00077		3973.69	1.01043	1.0099	1.0077	1.00218	1.00629	0.99986
233.574	194.672	183.412	295.127	766.227	618.441		233.574	763.035	766.227	194.672	1898.39	277.807	86.0211		3963.2	0.99958	0.99914	0.99993	1.00077	1.00043		3972.26	1.00988	1.00889	1.00743	1.00218	1.00507	0.99992
235.379	195.534	184.093	294.631	762.713	613.894		235.379	762.781	762.713	195.534	1897.89	274.981	86.3816		3961.27	0.99958	0.99888	1.00029	1.00047	1.00045		3970.83	1.00924	1.00768	1.00715	1.00227	1.00356	1.00003
237.184	196.284	184.837	294.304	759.421	609.864		237.184	762.986	759.421	196.284	1897.29	279.661	86.5255		3959.34	0.99984	0.99879	1.0008	1.00013	1.00054		3969.41	1.00855	1.00637	1.0069	1.00252	1.00186	1.00028
238.991	197.019	185.621	294.251	756.163	606.164		238.991	763.618	756.163	197.019	1896.84	282.542	86.5382		3957.41	1.00005	0.99881	1.0008	0.99984	1.00036		3967.98	1.00792	1.00523	1.00673	1.00288	1.00037	1.00072
240.795	197.533	186.121	294.393	753.477	602.234		240.795	764.462	753.477	197.533	1897.16	280.953	86.1281		3955.49	1.00011	0.99891	1.00029	0.99966	0.99992		3966.56	1.00749	1.00452	1.00665	1.0032	0.99954	1.00128
242.599	197.863	186.767	294.799	751.835	598.24		242.599	765.905	751.835	197.863	1897.7	280.399	85.6407		3953.56	0.99996	0.99901	0.99949	0.99969	0.99953		3965.13	1.00724	1.0041	1.00658	1.00337	0.99926	1.00178
244.403	198.177	187.442	295.273	751.286	594.989		244.403	767.088	751.286	198.177	1897.24	280.016	85.076		3951.63	0.99952	0.99894	0.99891	0.99991	0.99945		3963.7	1.007	1.00349	1.00642	1.00341	0.99883	1.00209
246.206	198.194	188.242	295.643	751.619	591.931		246.206	768.231	751.619	198.194	1903.62	279.914	84.5293		3949.7	0.99902	0.99863	0.99924	0.99989	0.99975		3962.28	1.00657	1.00249	1.00614	1.00345	0.99789	1.0023
248.011	198.346	189.276	296.055	753.039	589.267		248.011	769.39	753.039	198.346	1911.6	280.222	84.1191		3947.77	0.99873	0.9982	0.99992	0.99935	0.99984		3960.85	1.00605	1.00149	1.00582	1.00346	0.99694	1.00252
249.814	198.518	190.677	296.668	754.842	586.829		249.814	770.814	754.842	198.518	1914.47	280.464	83.8068		3945.84	0.99855	0.9979	0.99988	0.9988	0.99928		3959.43	1.00565	1.00089	1.00553	1.00331	0.99661	1.00268
251.616	198.562	190.774	297.234	757.284	584.396		251.616	771.633	757.284	198.562	1917.79	280.388	83.6079		3943.91	0.99857	0.9979	0.99976	0.9986	0.99883		3958	1.0054	1.00044	1.00517	1.00294	0.99663	1.00263
253.418	199.557	191.449	298.019	759.536	582.301		253.418	771.388	759.536	199.557	1923.9	280.399	83.6084		3941.99	0.99907	0.99801	1.00041	0.99824	0.99919		3956.58	1.00504	0.99961	1.00465	1.00245	0.9962	1.00231
255.22	200.543	192.324	298.68	762.242	580.4		255.22	770.678	762.242	200.543	1929.68	280.405	83.6787		3940.06	0.99977	0.99791	1.00069	0.99739	0.99961		3955.15	1.00443	0.9982	1.004	1.00201	0.99495	1.00186
257.021	201.938	193.337	299.665	765.798	578.921		257.021	770.083	765.798	201.938	1938.26	280.441	83.9545		3938.13	0.99997	0.99759	0.99929	0.99666	0.99908		3953.72	1.00358	0.99635	1.0033	1.00175	0.99298	1.00146
258.824	203.77	194.44	301.066	770.337	578.441		258.824	769.891	770.337	203.77	1946.77	280.433	84.282		3936.2	0.99939	0.99734	0.99699	0.9968	0.99788		3952.3	1.0026	0.99429	1.00264	1.00173	0.99057	1.00127
260.624	206.604	195.71	303.41	774.971	578.4		260.624	769.903	774.971	206.604	1957.34	280.605	84.654		3934.27	0.99858	0.99741	0.99585	0.99764	0.99724		3950.87	1.00168	0.99241	1.00212	1.00193	0.98822	1.00138
262.424	210.142	197.453	305.729	779.728	578.612		262.424	770.028	779.728	210.142	1966.27	281.13	85.2207		3932.34	0.99842	0.99769	0.99696	0.99812	0.99796		3949.45	1.00102	0.99119	1.00182	1.0022	0.98663	1.00176
264.224	214.269	198.992	307.819	783.274	579.305		264.224	769.93	783.274	214.269	1974.82	281.919	85.7912		3930.41	0.999	0.99778	0.99863	0.99753	0.99912		3948.02	1.0007	0.99067	1.00166	1.00232	0.98604	1.00219
266.024	218.756	200.61	309.895	787.937	580.323		266.024	770.475	787.937	218.756	1983.58	282.829	86.4344		3928.49	0.99937	0.99753	0.99831	0.99662	0.99905		3946.59	1.00054	0.99028	1.00146	1.00223	0.98576	1.0024
267.823	223.258	202.458	311.813	793.203	581.479		267.823	771.027	793.203	223.258	1992.27	284.115	87.0411		3926.56	0.99916	0.99722	0.99671	0.99637	0.99799		3945.17	1.00024	0.98943	1.00109	1.00203	0.98494	1.00233
269.621	227.237	204.249	313.153	797.511	583.245		269.621	771.936	797.511	227.237	2000.49	285.493	87.8234		3924.63	0.99907	0.99712	0.99627	0.99648	0.99753		3943.74	0.9997	0.98808	1.00059	1.00188	0.98339	1.00214
271.42	231.01	206.161	314.506	801.56	585.124		271.42	773.002	801.56	231.01	2008.22	286.83	88.3797		3922.7	0.99914	0.99714	0.99636	0.99642	0.99762		3942.32	0.99906	0.98672	1.00012	1.00178	0.98173	1.00201
273.22	233.542	208.059	316.205	805.83	586.791		273.22	774.263	805.83	233.542	2015.94	288.102	88.7851		3920.77	0.99876	0.9971	0.99554	0.99646	0.99738		3940.89	0.99852	0.98565	0.99971	1.00166	0.98043	1.00189
275.018	235.699	210.016	318.21	810.67	588.031		275.018	775.731	810.67	235.699	2023.37	289.192	89.0294		3918.84	0.99836	0.99699	0.99541	0.99658	0.99738		3939.47	0.998	0.98453	0.9993	1.00149	0.97911	1.00167
276.815	237.42	211.668	320.505	815.213	588.218		276.815	777.826	815.213	237.42	2029.93	290.073	89.23		3916.91	0.99893	0.99687	0.99714	0.99598	0.99832		3938.04	0.99735	0.98307	0.99881	1.00136	0.9773	1.00139
278.612	238.582	213.175	323.319	818.935	588.734		278.612	780.804	818.935	238.582	2036.41	290.727	89.2412		3914.99	1.00012	0.99664	0.99817	0.99456	0.99908		3936.61	0.99664	0.98161	0.99835	1.00135	0.97536	1.00122
280.409	239.305	214.547	325.187	821.489	588.542		280.409	782.577	821.489	239.305	2041.7	291.198	89.2357		3913.06	1.00082	0.99616	0.99666	0.99317	0.99854		3935.19	0.99614	0.98081	0.99805	1.0013	0.97424	1.00121
282.205	239.224	215.583	326.555	824.208	588.485		282.205	784.62	824.208	239.224	2047.59	291.377	89.1466		3911.13	1.0006	0.99559	0.99405	0.99247	0.99712		3933.76	0.996	0.98088	0.99785	1.00099	0.97435	1.00112
284.001	238.022	216.612	327.067	827.277	588.279		284.001	785.674	827.277	238.022	2049.61	291.378	89.0042		3909.2	0.99961	0.99537	0.99148	0.99281	0.99538		3932.34	0.99601	0.98108	0.99756	1.00034	0.97486	1.00066
285.797	237.782	217.32	327.082	830.286	587.393		285.797	785.572	830.286	237.782	2053.96	290.978	88.6621		3907.27	0.99796	0.9959	0.98918	0.99461	0.99375		3930.91	0.99577	0.9805	0.997	0.99953	0.97446	0.99979
287.592	237.661	218.173	326.947	832.666	586.456		287.592	784.378	832.666	237.661	2058.2	291.106	88.3126		3905.34	0.99637	0.99703	0.98913	0.99728	0.9935		3929.49	0.99507	0.97893	0.99624	0.99885	0.97268	0.99876
289.387	236.677	218.919	326.328	834.98	585.543		289.387	782.821	834.98	236.677	2062.78	291.273	88.08		3903.41	0.99579	0.99804	0.99254	0.99902	0.99521		3928.06	0.99408	0.97691	0.99546	0.99843	0.97017	0.99789
291.181	235.932	219.367	325.989	838.005	584.65		291.181	781.383	838.005	235.932	2067.92	291.358	87.9677		3901.49	0.99655	0.99831	0.99726	0.99873	0.99769		3926.63	0.99308	0.97488	0.99481	0.99827	0.96752	0.9973
292.975	234.914	219.758	325.976	840.51	583.815		292.975	780.681	840.51	234.914	2074.6	291.468	87.9782		3899.56	0.99823	0.99776	1.0002	0.99666	0.99947		3925.21	0.99209	0.97266	0.99428	0.99844	0.96448	0.99699
294.769	234.911	220.224	326.505	844.534	583.057		294.769	779.56	844.534	234.911	2082.61	291.399	88.1501		3897.63	0.9997	0.99674	0.99931	0.99413	0.99951		3923.78	0.99099	0.97007	0.99385	0.99906	0.96074	0.99708
296.563	234.999	220.771	327.422	847.999	582.656		296.563	778.305	847.999	234.999	2091.8	291.241	88.3931		3895.7	0.99965	0.99586	0.99437	0.99293	0.99737		3922.36	0.98998	0.96792	0.99372	1.00008	0.95724	0.99778
298.356	235.703	221.481	328.604	853.269	582.735		298.356	777.282	853.269	235.703	2101.69	291.269	88.578		3893.77	0.99861	0.99583	0.98982	0.99372	0.99512		3920.93	0.98956	0.96728	0.99409	1.00115	0.95557	0.99899
300.149	236.459	222.3	330.295	858.772	583.377		300.149	776.335	858.772	236.459	2114.01	291.537	88.8717		3891.84	0.9984	0.99641	0.99039	0.99458	0.99526		3919.5	0.98987	0.96819	0.99478	1.00188	0.95604	1.00027
301.941	238.238	223.696	332.051	866.191	584.233		301.941	775.717	866.191	238.238	2129.26	291.911	89.0785		3889.91	0.9988	0.99665	0.9925	0.99433	0.99597		3918.08	0.99063	0.97005	0.99547	1.00208	0.95797	1.00123
303.733	240.057	225.686	334.666	871.944	585.329		303.733	775.773	871.944	240.057	2147.95	292.46	89.5107		3887.99	0.99849	0.99645	0.99154	0.99425	0.99502		3916.65	0.99161	0.97234	0.99595	1.00164	0.9608	1.00163
305.525	242.84	228.768	338.926	884.373	586.48		305.525	776.826	884.373	242.84	2169.21	293.366	90.0954		3886.06	0.99788	0.99641	0.99032	0.99492	0.99414		3915.23	0.99249	0.97425	0.99606	1.00062	0.96353	1.00129
307.317	247.081	232.803	344.265	897.167	588.359		307.317	779.084	897.167	247.081	2193.45	294.641	90.9192		3884.13	0.99779	0.99655	0.99115	0.99536	0.99453		3913.8	0.99281	0.97454	0.99566	0.99936	0.96441	1.0002
309.108	253.431	238.146	350.426	913.722	589.962		309.108	782.283	913.722	253.431	2222.13	296.08	91.7646		3882.2	0.99812	0.99652	0.99228	0.99522	0.99514		3912.38	0.99219	0.97265	0.99477	0.99835	0.96248	0.99876
310.898	261.589	244.675	357.375	933.161	591.622		310.898	786.64	933.161	261.589	2258.76	297.545	92.582		3880.27	0.99892	0.99622	0.99288	0.99444	0.99562		3910.95	0.99084	0.96966	0.99371	0.99777	0.95894	0.99755
312.689	272.343	252.143	364.971	954.229	592.773		312.689	791.517	954.229	272.343	2302.19	299.051	93.5145		3878.34	0.99981	0.99577	0.99209	0.99321	0.99563		3909.52	0.98958	0.96757	0.99291	0.99737	0.95644	0.99684
314.479	285.801	260.18	372.757	976.547	594.464		314.479	796.797	976.547	285.801	2352.81	300.561	94.5309		3876.41	0.99955	0.99551	0.98867	0.99276	0.99437		3908.1	0.98902	0.96706	0.99245	0.99671	0.95612	0.99629
316.269	300.463	268.253	381.02	999.022	595.447		316.269	802.068	999.022	300.463	2409.61	302.138	95.535		3874.49	0.99807	0.99585	0.98491	0.99395	0.99281		3906.67	0.98876	0.96657	0.99196	0.99582	0.956	0.99543
318.058	319.017	276.183	388.953	1021.47	596.776		318.058	807.574	1021.47	319.017	2457.65	303.782	96.4418		3872.56	0.99686	0.99674	0.98442	0.99576	0.99276		3905.25	0.98808	0.96484	0.9912	0.99507	0.95426	0.99435
319.847	336.3	283.199	396.102	1041.85	598.102		319.847	812.554	1041.85	336.3	2495.69	305.398	97.4842		3870.63	0.99701	0.99746	0.98725	0.99639	0.99425		3903.82	0.98704	0.96271	0.99042	0.99462	0.95177	0.99352
321.636	346.537	289.591	402.271	1059.62	599.548		321.636	817.196	1059.62	346.537	2523.57	306.825	98.3881		3868.7	0.99791	0.99742	0.98971	0.99547	0.99532		3902.4	0.98632	0.96167	0.98997	0.99427	0.95051	0.99312
323.424	359.043	295.442	407.433	1074.32	601.418		323.424	821.279	1074.32	359.043	2540.7	308.218	99.2365		3866.77	0.99834	0.99693	0.98918	0.99443	0.99467		3900.97	0.98613	0.96145	0.98974	0.99382	0.95045	0.9928
325.21	363.349	298.834	411.39	1086.37	603.253		325.21	825.028	1086.37	363.349	2546.73	310.06	100.254		3864.84	0.99834	0.99657	0.98791	0.99409	0.99365		3899.54	0.98593	0.96076	0.98934	0.99327	0.95002	0.99226
326.997	369.917	302.125	414.318	1095.07	604.934		326.997	828.126	1095.07	369.917	2549.66	311.725	101.254		3862.91	0.99898	0.99614	0.98889	0.99322	0.99408		3898.12	0.98539	0.95937	0.98871	0.99272	0.94876	0.99157
328.785	373.665	304.476	414.705	1100.86	606.323		328.785	830.956	1100.86	373.665	2543.02	313.111	102.252		3860.99	0.99974	0.99524	0.98905	0.99142	0.99437		3896.69	0.98467	0.95763	0.98802	0.99229	0.94699	0.99089
330.572	375.628	305.953	415.2	1098.34	608.005		330.572	833.473	1098.34	375.628	2542.46	314.347	103.002		3859.06	0.99894	0.99442	0.98384	0.99078	0.9918		3895.27	0.98376	0.95516	0.98735	0.99221	0.9441	0.99037
332.358	376.185	307.527	414.698	1099.37	609.863		332.358	835.271	1099.37	376.185	2537.59	315.664	103.555		3857.13	0.99624	0.99494	0.9751	0.99337	0.98697		3893.84	0.98252	0.95173	0.98675	0.99278	0.93973	0.99028
334.144	372.45	308.045	413.509	1098.9	611.671		334.144	836.781	1098.9	372.45	2532.68	316.839	103.815		3855.2	0.99446	0.99736	0.97381	0.99782	0.98595		3892.41	0.9811	0.9481	0.98638	0.99403	0.93477	0.99092
335.93	369.659	307.983	411.817	1097.88	613.329		335.93	838.118	1097.88	369.659	2521.54	317.258	103.868		3853.27	0.99626	0.99945	0.98516	0.99891	0.99193		3890.99	0.98	0.94548	0.98647	0.99574	0.93082	0.99238
337.716	366.307	305.221	409.523	1094.67	615.111		337.716	839.183	1094.67	366.307	2507.56	317.418	103.603		3851.34	0.99975	0.99868	0.9971	0.99483	0.99843		3889.56	0.97966	0.94475	0.98712	0.99745	0.92918	0.99441
339.501	362.5	302.267	407.157	1089.01	616.923		339.501	840.535	1089.01	362.5	2490.99	317.273	103.2		3849.41	1.00126	0.99569	0.9963	0.98963	0.99812		3888.14	0.98027	0.94641	0.98823	0.99857	0.93075	0.99648
341.284	357.291	301.475	404.599	1083.57	619.24		341.284	842.056	1083.57	357.291	2471.77	317.024	102.589		3847.49	1.0003	0.99355	0.98683	0.98792	0.99316		3886.71	0.98171	0.94987	0.98944	0.99866	0.93507	0.99786
343.068	352.836	299.542	402.266	1076.74	621.922		343.068	843.37	1076.74	352.836	2452.35	316.793	101.592		3845.56	0.99894	0.9934	0.98057	0.98912	0.98994		3885.29	0.98317	0.95296	0.99017	0.9979	0.93931	0.99809
344.852	346.955	295.784	400.09	1068.57	624.354		344.852	844.604	1068.57	346.955	2432.77	316.609	100.935		3843.63	0.99773	0.99442	0.97945	0.99134	0.98943		3883.86	0.98379	0.95406	0.99018	0.99684	0.94116	0.99739
346.636	340.173	290.989	398.013	1060.21	627.024		346.636	845.895	1060.21	340.173	2414.32	316.385	99.7818		3841.7	0.9966	0.99591	0.9805	0.99381	0.98997		3882.43	0.9835	0.9535	0.9897	0.99583	0.94093	0.99629
348.42	334.02	281.711	395.747	1051.29	629.621		348.42	846.689	1051.29	334.02	2395.85	315.962	98.6615		3839.77	0.99628	0.99749	0.9833	0.99587	0.99127		3881.01	0.98275	0.95232	0.98905	0.99487	0.93996	0.99511
350.201	327.459	277.656	393.409	1042.29	632.16		350.201	847.322	1042.29	327.459	2377.74	315.463	97.6553		3837.84	0.99741	0.99845	0.9884	0.99633	0.99352		3879.58	0.98181	0.95079	0.98831	0.99391	0.93861	0.99382
351.983	320.852	275.854	391.226	1033.55	634.884		351.983	847.686	1033.55	320.852	2359.8	314.444	96.8054		3835.91	0.99905	0.99816	0.9926	0.99497	0.99519		3878.16	0.98065	0.94872	0.98746	0.99305	0.93655	0.99248
353.766	314.44	275.161	389.201	1024.77	637.898		353.766	847.984	1024.77	314.44	2344.4	314.332	95.9248		3833.99	0.99989	0.997	0.99265	0.99311	0.99499		3876.73	0.97935	0.94636	0.98661	0.99237	0.93404	0.99125
355.548	308.443	270.319	387.293	1017.58	641.427		355.548	847.953	1017.58	308.443	2331.49	314.741	95.2176		3832.06	1.00004	0.99583	0.99043	0.99171	0.99395		3875.31	0.97808	0.94385	0.9858	0.9919	0.93132	0.99017
357.33	302.819	266.197	385.517	1010.96	645.174		357.33	847.678	1010.96	302.819	2320.93	315.771	94.9335		3830.13	1.00003	0.99491	0.98882	0.99087	0.99314		3873.88	0.97662	0.94052	0.98484	0.99177	0.92756	0.98922
359.109	297.619	263.103	383.87	1005.23	649.088		359.109	847.236	1005.23	297.619	2313.12	317.267	94.9037		3828.2	0.99981	0.99423	0.98773	0.99062	0.9924		3872.45	0.97484	0.93672	0.98384	0.99213	0.92291	0.98876
360.89	293.102	261.103	382.057	1000.43	653.343		360.89	848.276	1000.43	293.102	2306.36	318.459	94.965		3826.27	0.99914	0.99406	0.98589	0.99134	0.9913		3871.03	0.97396	0.936	0.98387	0.99251	0.9215	0.98932
362.671	289.269	258.549	380.285	996.088	658.201		362.671	849.5	996.088	289.269	2302.39	320.137	95.2497		3824.34	0.99799	0.99498	0.98336	0.99367	0.98999		3869.6	0.97502	0.93998	0.98491	0.992	0.92614	0.9901
364.451	286.22	256.35	378.968	994.195	663.864		364.451	850.96	994.195	286.22	2300.72	321.413	95.6855		3822.41	0.99735	0.99693	0.98436	0.99677	0.9905		3868.18	0.97677	0.94456	0.98577	0.9906	0.93201	0.98988
366.231	283.528	254.753	378.595	994.16	670.731		366.231	852.611	994.16	283.528	2300.82	323.14	96.325		3820.49	0.99776	0.9984	0.98945	0.99821	0.99294		3866.75	0.9777	0.94634	0.9859	0.98889	0.9347	0.98845
368.009	281.227	253.305	378.47	995.515	677.203		368.009	855.187	995.515	281.227	2300.79	325.045	97.0383		3818.56	0.9985	0.99835	0.99347	0.99749	0.99479		3865.32	0.97735	0.94515	0.98531	0.98733	0.93376	0.98637
369.788	279.037	251.922	378.993	999.71	684.111		369.788	857.829	999.71	279.037	2303.12	327.143	97.8898		3816.63	0.99932	0.99719	0.99487	0.99569	0.99538		3863.9	0.97617	0.94232	0.98436	0.98615	0.93067	0.98426
371.567	277.223	250.783	380.158	1004.13	690.652		371.567	861.635	1004.13	277.223	2307.23	329.256	98.808		3814.7	1.00053	0.99556	0.99608	0.9932	0.99589		3862.47	0.97463	0.9385	0.98337	0.9856	0.92606	0.98258
373.344	275.794	249.711	382.225	1010.27	699.901		373.344	865.718	1010.27	275.794	2311.64	331.548	99.8222		3812.77	1.00118	0.99376	0.99498	0.99064	0.99511		3861.05	0.9729	0.93402	0.98255	0.98592	0.9202	0.9817
375.122	274.528	248.989	384.661	1017.58	710.172		375.122	869.847	1017.58	274.528	2317.57	334.709	100.815		3810.84	1.00016	0.99287	0.98908	0.99041	0.99195		3859.62	0.97135	0.93007	0.98217	0.98698	0.91464	0.98189
376.9	273.571	248.632	387.737	1024.02	721.107		376.9	873.971	1024.02	273.571	2324.59	337.999	101.787		3808.91	0.99891	0.99364	0.98507	0.99261	0.99005		3858.2	0.97048	0.9279	0.98239	0.9884	0.91108	0.98301
378.678	272.973	248.267	391.481	1030.26	732.096		378.678	878.187	1030.26	272.973	2332.3	341.337	102.612		3806.99	0.99863	0.99502	0.98679	0.99465	0.99106		3856.77	0.97058	0.92809	0.98319	0.98963	0.91046	0.9846
380.453	272.587	248.089	396.052	1037.17	743.071		380.453	882.697	1037.17	272.587	2340.99	344.501	103.37		3805.06	0.99842	0.99604	0.98884	0.99605	0.99205		3855.34	0.9716	0.93053	0.98432	0.99014	0.91296	0.98598
382.23	272.53	248.12	400.574	1044.09	753.455		382.23	887.047	1044.09	272.53	2348.74	347.504	103.832		3803.13	0.99801	0.99681	0.9897	0.99754	0.99241		3853.92	0.97314	0.93407	0.9853	0.98973	0.91723	0.98658
384.006	272.352	248.163	405.151	1050.21	762.304		384.006	890.841	1050.21	272.352	2355.49	350.232	103.93		3801.2	0.99831	0.9971	0.99315	0.99801	0.99394		3852.49	0.97453	0.93677	0.98575	0.98876	0.92071	0.98625
385.78	272.118	248.929	409.621	1055.39	769.381		385.78	893.277	1055.39	272.118	2360.76	352.624	103.994		3799.27	0.99917	0.99637	0.99746	0.99661	0.99559		3851.07	0.97515	0.93738	0.98555	0.98776	0.92167	0.98532
387.556	272.266	250.061	413.862	1060.19	775.275		387.556	894.958	1060.19	272.266	2365.37	354.432	103.829		3797.34	0.99973	0.99492	0.99784	0.99456	0.99536		3849.64	0.97504	0.93664	0.98494	0.98696	0.92095	0.98431
389.332	272.412	250.898	417.499	1064.15	779.286		389.332	896.287	1064.15	272.412	2368.4	355.629	103.719		3795.41	1.00013	0.99358	0.9955	0.99284	0.99423		3848.22	0.97478	0.93589	0.98425	0.98622	0.92024	0.98341
391.105	272.694	251.8	420.455	1066.25	781.289		391.105	897.234	1066.25	272.694	2371.11	356.63	103.493		3793.49	1.00057	0.99249	0.99349	0.9912	0.99332		3846.79	0.97461	0.93512	0.98357	0.98553	0.91957	0.98252
392.88	273.483	252.73	422.638	1065.29	780.585		392.88	897.668	1065.29	273.483	2371.16	357.507	103.294		3791.56	1.00055	0.99173	0.99128	0.9902	0.99216		3845.36	0.97422	0.93333	0.98277	0.98516	0.91753	0.98162
394.654	275.233	253.576	423.931	1064.84	777.64		394.654	897.699	1064.84	275.233	2369.53	358.091	103.108		3789.63	1.00007	0.99148	0.98928	0.99028	0.99119		3843.94	0.97336	0.93031	0.98189	0.98542	0.91368	0.98104
396.427	277.333	254.392	423.613	1063.49	771.803		396.427	897.257	1063.49	277.333	2367.07	357.833	103.208		3787.7	0.99952	0.9915	0.98858	0.99083	0.99091		3842.51	0.97226	0.92679	0.98114	0.98637	0.90899	0.98109
398.2	279.367	255.358	422.547	1061.95	766.232		398.2	896.519	1061.95	279.367	2362.57	357.3	103.172		3785.77	0.99918	0.99155	0.98918	0.99123	0.99116		3841.09	0.9712	0.92368	0.98061	0.98782	0.90466	0.98186
399.974	281.184	256.331	421.021	1059.94	758.928		399.974	895.159	1059.94	281.184	2355.39	356.294	103.073		3783.84	0.99895	0.9917	0.98991	0.99157	0.99144		3839.66	0.97074	0.92284	0.98066	0.98935	0.90285	0.98342
401.745	282.454	256.958	418.81	1055.7	749.94		401.745	893.373	1055.7	282.454	2347.41	355.218	102.946		3781.91	0.99861	0.99215	0.99019	0.99231	0.99153		3838.23	0.97193	0.92668	0.9819	0.99022	0.90658	0.98558
403.518	283.769	257.787	415.738	1051.2	740.749		403.518	891.597	1051.2	283.769	2339.04	353.899	102.759		3779.99	0.9986	0.99264	0.99149	0.9929	0.99208		3836.81	0.97493	0.93437	0.98402	0.98982	0.91532	0.98721
405.288	284.95	258.576	411.266	1046.46	731.425		405.288	889.381	1046.46	284.95	2329.62	352.347	102.577		3778.06	0.99928	0.99253	0.9938	0.9922	0.99313		3835.38	0.9778	0.94051	0.98535	0.98847	0.92293	0.98711
407.06	286.118	259.363	407.452	1040.9	721.973		407.06	887.04	1040.9	286.118	2319.14	350.649	102.331		3776.13	0.99986	0.99178	0.99394	0.9907	0.99325		3833.96	0.97867	0.94176	0.98527	0.98713	0.92467	0.98562
408.832	287.359	260.363	403.908	1035.28	712.151		408.832	884.294	1035.28	287.359	2310.44	348.925	102.066		3774.2	0.99935	0.99135	0.99057	0.99043	0.99175		3832.53	0.97824	0.94057	0.98469	0.98614	0.92322	0.98392
410.602	288.093	261.367	400.932	1029.37	702.154		410.602	882.03	1029.37	288.093	2302.69	347.396	101.778		3772.27	0.99828	0.99191	0.98773	0.99195	0.99056		3831.11	0.97746	0.93864	0.98402	0.98557	0.92069	0.98251
412.373	289.14	262.491	398.404	1023.55	692.987		412.373	880.69	1023.55	289.14	2295.98	346.211	101.474		3770.34	0.99775	0.99285	0.98894	0.99349	0.99123		3829.68	0.97655	0.93612	0.98343	0.98559	0.91717	0.9816
414.141	289.982	263.59	396.348	1018.88	684.746		414.141	878.094	1018.88	289.982	2291.05	345.274	101.32		3768.41	0.99784	0.99317	0.99236	0.9936	0.99256		3828.25	0.97561	0.93335	0.98306	0.98626	0.91309	0.98136
415.912	290.259	264.722	394.707	1015.29	677.48		415.912	875.228	1015.29	290.259	2289.03	344.427	100.853		3766.49	0.9981	0.99271	0.99453	0.99247	0.99301		3826.83	0.97485	0.93106	0.98302	0.98743	0.90938	0.98185
417.68	290.348	265.652	393.51	1011.44	671.154		417.68	872.39	1011.44	290.348	2286.03	344.367	100.364		3764.56	0.99814	0.99212	0.99399	0.99137	0.99238		3825.4	0.97463	0.93028	0.98349	0.98879	0.90733	0.98301
419.45	290.064	265.892	392.067	1008.23	665.254		419.45	869.266	1008.23	290.064	2282.68	344	99.9595		3762.63	0.99774	0.99206	0.99178	0.99149	0.99139		3823.98	0.97526	0.93177	0.98455	0.98991	0.90798	0.98453
421.219	289.399	265.918	390.99	1005.37	659.86		421.219	866.493	1005.37	289.399	2278.75	344.121	99.5441		3760.7	0.99709	0.99258	0.99076	0.99266	0.99112		3822.55	0.97661	0.93471	0.98588	0.99053	0.91063	0.98582
422.986	287.637	265.844	389.985	1004.23	654.904		422.986	863.988	1004.23	287.637	2275.39	344.039	98.9874		3758.77	0.99678	0.99306	0.99235	0.99328	0.99182		3821.13	0.97801	0.93742	0.98696	0.9907	0.91326	0.98649
424.755	287.571	266.135	389.25	1002.18	650.615		424.755	861.969	1002.18	287.571	2271.37	344.056	98.5775		3756.84	0.9964	0.99313	0.99285	0.99299	0.99152		3819.7	0.97902	0.93925	0.98759	0.99065	0.91491	0.98673
426.521	287.943	265.809	388.153	998.975	645.546		426.521	860.388	998.975	287.943	2267.54	343.633	98.1598		3754.91	0.99486	0.99361	0.98873	0.99408	0.98875		3818.27	0.97988	0.94113	0.98812	0.9904	0.91664	0.98682
428.289	287.643	265.107	386.062	995.483	641.123		428.289	858.986	995.483	287.643	2262.72	342.584	97.8983		3752.99	0.99313	0.99558	0.98615	0.99741	0.98717		3816.85	0.98075	0.94297	0.98853	0.98991	0.91849	0.98661
430.055	289.481	264.223	384.108	990.224	637.138		430.055	857.544	990.224	289.481	2257.25	341.615	97.893		3751.06	0.99336	0.99785	0.99176	0.99948	0.99028		3815.42	0.98131	0.94393	0.98868	0.98933	0.91932	0.98602
431.822	286.91	262.659	382.059	987.759	633.51		431.822	856.07	987.759	286.91	2251.66	340.697	98.2402		3749.13	0.99451	0.99849	0.99802	0.99866	0.99375		3814	0.98147	0.94397	0.98858	0.9888	0.91908	0.98521
433.587	283.331	261.701	380.058	986.162	631.452		433.587	854.097	986.162	283.331	2245.63	339.752	98.8469		3747.2	0.99445	0.99772	0.9968	0.9976	0.99319		3812.57	0.98137	0.94347	0.98835	0.98837	0.91817	0.98435
435.354	279.431	260.896	378.072	984.385	629.04		435.354	853.623	984.385	279.431	2240.54	338.854	99.5399		3745.27	0.99444	0.9971	0.99542	0.99724	0.99282		3811.14	0.98112	0.94254	0.98807	0.98814	0.91666	0.98358
437.118	275.409	260.202	376.668	981.79	626.694		437.118	853.943	981.79	275.409	2236.02	338.005	100.234		3743.34	0.99605	0.99653	0.99944	0.99533	0.99576		3809.72	0.98074	0.94116	0.9878	0.9882	0.91452	0.983
438.884	270.912	259.677	375.532	980.061	624.105		438.884	854.484	980.061	270.912	2231.57	337.159	100.897		3741.42	0.99724	0.99557	1.00009	0.99281	0.99704		3808.29	0.9803	0.93958	0.98762	0.9886	0.912	0.98274
440.648	268.767	259.099	374.663	977.762	622.199		440.648	855.799	977.762	268.767	2228.62	336.361	101.607		3739.49	0.99588	0.99527	0.99227	0.99348	0.99363		3806.87	0.97998	0.93851	0.98766	0.98925	0.90996	0.98295
442.413	267.233	259.007	374.09	976.298	620.539		442.413	858.038	976.298	267.233	2226.3	335.653	102.236		3737.56	0.99368	0.99663	0.98657	0.99712	0.99097		3805.44	0.98019	0.93893	0.98812	0.98993	0.90961	0.98363
444.176	266.138	258.752	373.737	974.482	618.672		444.176	859.615	974.482	266.138	2225.35	335.195	102.8		3735.63	0.99348	0.9987	0.99009	1.00005	0.99312		3804.02	0.98108	0.94078	0.98895	0.99034	0.91114	0.98442
445.939	265.439	258.625	373.683	973.689	617.21		445.939	860.965	973.689	265.439	2224.03	335.014	102.863		3733.7	0.99592	0.9999	0.99718	0.99968	0.99753		3802.59	0.98208	0.94235	0.98957	0.99046	0.91265	0.9848
447.703	265.052	258.281	373.937	972.313	616.017		447.703	861.609	972.313	265.052	2225.22	335.212	102.944		3731.77	0.99886	0.99955	0.9996	0.99715	0.99968		3801.16	0.98264	0.94281	0.98978	0.99047	0.91293	0.98481
449.465	265.273	257.945	374.417	973.154	614.987		449.465	862.374	973.154	265.273	2226.55	335.757	102.542		3729.84	0.9999	0.99836	0.99565	0.99539	0.99816		3799.74	0.98293	0.94284	0.9898	0.99045	0.91269	0.98471
451.228	265.578	257.638	374.969	972.731	614.872		451.228	862.302	972.731	265.578	2229.84	336.456	102.243		3727.92	0.99905	0.99743	0.99039	0.99598	0.99551		3798.31	0.98313	0.94258	0.98979	0.99055	0.91195	0.98464
452.99	266.531	257.511	375.881	972.319	616.927		452.99	863.135	972.319	266.531	2233.57	337.327	101.524		3725.99	0.99808	0.99711	0.9886	0.99744	0.99438		3796.89	0.98317	0.94173	0.98983	0.991	0.91031	0.98479
454.753	267.274	257.413	376.49	972.812	619.208		454.753	863.404	972.812	267.274	2237.61	338.166	100.635		3724.06	0.99787	0.99695	0.99027	0.99799	0.99477		3795.46	0.9831	0.94062	0.98997	0.99178	0.90826	0.9853
456.513	268.111	257.417	377.223	974.012	619.62		456.513	867.593	974.012	268.111	2242.43	339.068	99.7374		3722.13	0.99824	0.99639	0.99245	0.99723	0.99525		3794.04	0.98308	0.9396	0.9902	0.9928	0.90631	0.98618
458.273	268.979	257.888	377.832	975.775	620.72		458.273	867.359	975.775	268.979	2246.11	339.817	98.9948		3720.2	0.99859	0.99523	0.99332	0.99563	0.99504		3792.61	0.98324	0.939	0.99059	0.99402	0.90475	0.98745
460.035	268.686	258.692	378.716	977.847	620.035		460.035	867.928	977.847	268.686	2249.74	340.352	98.3706		3718.27	0.99833	0.99372	0.99249	0.99403	0.9938		3791.18	0.98374	0.93914	0.99128	0.99534	0.90395	0.9891
461.795	268.515	259.53	379.014	981.082	620.259		461.795	867.748	981.082	268.515	2251.4	340.75	97.9661		3716.34	0.99699	0.99271	0.98922	0.99389	0.99116		3789.76	0.98453	0.93985	0.9922	0.99667	0.90383	0.99095
463.556	267.979	260.779	380.462	989.193	622.322		463.556	870.879	989.193	267.979	2251.58	342.061	98.0717		3714.42	0.99518	0.99351	0.98556	0.99628	0.98872		3788.33	0.98538	0.94083	0.99315	0.99795	0.90406	0.99284
465.315	267.626	261.227	380.758	994.935	625.224		465.315	873.051	994.935	267.626	2251.7	343.92	99.0816		3712.49	0.99496	0.99609	0.98701	0.99926	0.98979		3786.91	0.98637	0.94286	0.9942	0.99893	0.90566	0.99475
467.073	265.658	261.599	381.496	998.456	631.283		467.073	876.482	998.456	265.658	2249.63	345.037	100.154		3710.56	0.9971	0.99821	0.99331	0.99966	0.99401		3785.48	0.98787	0.94666	0.99541	0.99925	0.90962	0.99642
468.834	265.017	260.883	382.902	1001.03	639.175		468.834	881.695	1001.03	265.017	2252.95	346.275	101.602		3708.63	0.99977	0.99809	0.99722	0.99724	0.99716		3784.05	0.98969	0.95108	0.99649	0.99877	0.91472	0.99731
470.592	264.02	260.819	386.504	1008.62	654.344		470.592	889.216	1008.62	264.02	2257.73	349.251	103.293		3706.7	1.00075	0.99665	0.99383	0.99515	0.99648		3782.63	0.99105	0.95398	0.99694	0.99783	0.91832	0.9972
472.349	263.953	262.271	390.548	1013.79	671.525		472.349	908.487	1013.79	263.953	2258.85	353.673	105.649		3704.77	1.00014	0.99598	0.98763	0.99528	0.9941		3781.2	0.99159	0.95493	0.99675	0.99675	0.91968	0.9964
474.108	261.722	262.015	392.451	1010.78	698.838		474.108	951.589	1010.49	261.722	2260.41	367.65	109.142		3702.84	0.99959	0.99627	0.98507	0.99595	0.99327		3779.78	0.99157	0.95466	0.99617	0.99572	0.91962	0.9953
475.865	261.423	260.854	394.78	1009.54	699.784		475.865	1126.08	1009.91	261.781	2267.13	394.843	121.95		3700.92	0.99984	0.99643	0.9861	0.99505	0.99428		3778.35	0.99123	0.95365	0.99544	0.99493	0.91855	0.99424
477.622	258.534	258.45	396.542	1008.74	698.167		477.622	1118.64	1008.71	258.461	2265.74	471.144	201.867		3698.99	1.00039	0.99592	0.98623	0.99284	0.99511		3776.93	0.9908	0.95256	0.99483	0.99447	0.91718	0.99349
479.38	257.205	256.445	398.741	1007.69	697.781		479.38	927.67	1007.12	257.045	2270.87	493.936	246.824		3697.06	1.00038	0.99526	0.98312	0.99092	0.99448		3775.5	0.99056	0.95209	0.9945	0.99421	0.9165	0.99309
481.136	255.145	254.745	400.854	1006.04	695.632		481.136	897.074	1006.04	255.715	2270.87	414.721	196.754		3695.13	0.99956	0.99524	0.9783	0.99021	0.99277		3774.07	0.99052	0.95184	0.99427	0.99401	0.91618	0.99276
482.891	253.453	252.244	399.438	1005.78	695.126		482.891	893.983	1005.74	253.164	2270.16	365.175	114.204		3693.2	0.99795	0.99627	0.97368	0.99087	0.99073		3772.65	0.99038	0.95095	0.99394	0.99397	0.91516	0.99236
484.648	252.377	247.241	397.317	1004.16	695.759		484.648	899.22	1004.16	252.377	2272.68	364.756	101.844		3691.27	0.99665	0.99803	0.97254	0.99142	0.99038		3771.22	0.98996	0.94932	0.99341	0.99418	0.91324	0.99205
486.403	250.502	249.401	396.708	1002.21	707.236		486.403	912.219	1002.21	250.502	2270.27	358.777	100.607		3689.34	0.99715	0.99894	0.97671	0.98823	0.99329		3769.8	0.9895	0.94819	0.99298	0.99454	0.91181	0.99211
488.158	253.885	255.055	399	1012.7	717.495		488.158	913.744	1012.7	253.885	2275.65	372.995	101.46		3687.42	0.9989	0.99781	0.98068	0.98073	0.99651		3768.37	0.98978	0.94968	0.99324	0.99458	0.91345	0.99255
489.912	251.859	254.765	403.245	1045.88	742.089		489.912	917.772	1045.88	251.859	2279.53	369.199	99.9366		3685.49	0.99991	0.99544	0.97785	0.97279	0.9962		3766.95	0.991	0.95347	0.99395	0.99378	0.91826	0.99258
491.668	250.832	257.605	406.27	1053.85	756.066		491.668	922.514	1053.85	250.832	2285.21	372.292	103.315		3683.56	0.99939	0.99371	0.9697	0.9676	0.99313		3765.52	0.99216	0.95663	0.99423	0.9923	0.92265	0.9915
493.421	250.082	256.653	412.979	1067.39	768.453		493.421	929.383	1067.39	250.082	2291.29	378.356	101.567		3681.63	0.99809	0.99342	0.96207	0.9645	0.99047		3764.09	0.99265	0.95818	0.99382	0.99044	0.92531	0.98954
495.174	251.378	256.761	425.588	1080.94	777.595		495.174	933.476	1080.94	251.378	2297.14	377.071	101.831		3679.7	0.99627	0.99451	0.95588	0.96291	0.98846		3762.67	0.99275	0.95942	0.99296	0.98817	0.9278	0.98711
496.927	252.731	250.688	431.015	1088.96	802.156		496.927	940.355	1088.96	252.731	2302.13	383.478	104.629		3677.77	0.99461	0.99678	0.95254	0.96138	0.98788		3761.24	0.99296	0.96121	0.99201	0.98547	0.93099	0.98433
498.682	254.241	252.065	435.644	1104.97	819.649		498.682	943.798	1104.97	254.241	2305.1	386.644	106.745		3675.84	0.99439	0.99875	0.95429	0.95585	0.99027		3759.82	0.99303	0.96199	0.99087	0.98277	0.93286	0.98113
500.434	252.882	254.239	444.511	1115.75	840.834		500.434	947.955	1115.75	252.882	2306.69	393.407	109.279		3673.92	0.99506	0.99903	0.95579	0.94678	0.99297		3758.39	0.99239	0.9604	0.98941	0.98058	0.93172	0.97774
502.185	255.503	257.436	451.179	1125.02	857.295		502.185	952.845	1125.02	255.503	2306.88	400.608	111.7		3671.99	0.99527	0.99816	0.95212	0.93775	0.9935		3756.96	0.991	0.95687	0.9877	0.97905	0.92816	0.97456
503.937	257.754	260.631	457.737	1129.68	867.512		503.937	956.367	1129.68	257.754	2305.17	407.405	114.625		3670.06	0.99546	0.99721	0.94712	0.92836	0.9938		3755.54	0.9893	0.95292	0.98594	0.97807	0.92395	0.97198
505.69	260.729	263.172	463.341	1133.11	874.62		505.69	956.632	1133.11	260.729	2301.92	412.911	118.437		3668.13	0.99655	0.99579	0.94382	0.91655	0.99505		3754.11	0.98797	0.95039	0.98459	0.97735	0.92125	0.97022
507.441	263.856	266.248	467.419	1132.22	879.907		507.441	957.865	1132.22	263.856	2296.45	417.232	121.889		3666.2	0.9975	0.99376	0.93777	0.90496	0.99459		3752.69	0.98758	0.95038	0.98391	0.97638	0.92159	0.96903
509.191	267.482	269.182	470.135	1130.79	876.975		509.191	958.701	1130.79	267.482	2289.94	420.777	124.725		3664.27	0.99736	0.99222	0.92829	0.89606	0.9923		3751.26	0.98793	0.95189	0.98338	0.97474	0.92422	0.96761
510.941	271.361	272.674	471.554	1124.9	870.941		510.941	959.631	1124.9	271.361	2282.46	423.221	127.293		3662.34	0.99665	0.9917	0.9199	0.88814	0.99062		3749.84	0.9882	0.95278	0.98238	0.9726	0.92642	0.96548
512.691	275.472	265.391	472.311	1117.11	860.017		512.691	959.309	1117.11	275.472	2273.35	425.4	131.047		3660.42	0.99568	0.99199	0.91299	0.88059	0.98953		3748.41	0.98791	0.95174	0.98087	0.9705	0.92625	0.96282
514.443	279.649	269.397	470.558	1109.81	851.64		514.443	957.88	1109.81	279.649	2262.91	426.203	134.409		3658.49	0.99466	0.99289	0.90732	0.87288	0.9892		3746.98	0.98697	0.94846	0.97906	0.969	0.92312	0.96017
516.192	283.814	272.082	467.565	1100.77	842.986		516.192	954.538	1100.77	283.814	2251.67	426.245	137.575		3656.56	0.99402	0.99385	0.90364	0.8634	0.9904		3745.56	0.9855	0.94369	0.97721	0.96841	0.91784	0.9581
517.941	288.208	276.081	463.309	1091.59	831.767		517.941	950.565	1091.59	288.208	2238.84	425.702	140.097		3654.63	0.99331	0.99453	0.89919	0.85402	0.99125		3744.13	0.98399	0.93917	0.97574	0.96864	0.91248	0.95705
519.689	292.369	277.941	457.192	1081.28	819.023		519.689	945.845	1081.28	292.369	2225.42	423.616	141.815		3652.7	0.99146	0.99577	0.89171	0.84825	0.98987		3742.71	0.98302	0.93619	0.97494	0.96932	0.90875	0.95694
521.437	296.273	279.252	449.461	1070.17	803.159		521.437	941.292	1070.17	296.273	2211.82	419.619	142.105		3650.77	0.9892	0.99811	0.88685	0.84257	0.98949		3741.28	0.9826	0.93424	0.9746	0.97018	0.90622	0.95729
523.185	299.451	277.155	441.96	1057.29	786.606		523.185	937.708	1057.29	299.451	2198.68	414.956	140.588		3648.84	0.98875	0.99947	0.88821	0.82984	0.99299		3739.86	0.98224	0.93204	0.97432	0.97125	0.90336	0.95779
524.934	301.859	275.384	433.927	1045.47	771.434		524.934	934.374	1045.47	301.859	2186.28	409.23	138.261		3646.92	0.99031	0.9981	0.88847	0.81217	0.99677		3738.43	0.98181	0.92973	0.97409	0.9726	0.9002	0.9586
526.681	303.211	273.958	425.806	1034.65	757.861		526.681	930.915	1034.65	303.211	2173.97	402.748	134.436		3644.99	0.99195	0.99525	0.88067	0.79744	0.99656		3737	0.98161	0.92844	0.97418	0.97408	0.89804	0.95989
528.428	304.265	273.043	417.848	1026.64	744.763		528.428	927.558	1026.64	304.265	2162.91	395.807	129.768		3643.06	0.99245	0.99345	0.86862	0.78775	0.99386		3735.58	0.98206	0.92901	0.97485	0.97547	0.89794	0.96156
530.175	304.617	272.65	410.354	1019.65	734.091		530.175	926.064	1019.65	304.617	2152.45	388.522	124.7		3641.13	0.99239	0.99316	0.85867	0.77931	0.99221		3734.15	0.98313	0.93091	0.97596	0.97651	0.89952	0.96308
531.921	304.306	272.386	403.55	1014.76	722.734		531.921	923.054	1014.76	304.306	2142.45	381.183	119.151		3639.2	0.99225	0.99357	0.85129	0.77041	0.99211		3732.73	0.984	0.93152	0.97665	0.97737	0.89986	0.96387
533.667	303.45	271.69	398.611	1009.02	712.479		533.667	919.709	1009.02	303.45	2132.78	374.142	114.491		3637.27	0.99193	0.99413	0.84476	0.76153	0.99248		3731.3	0.98383	0.92948	0.97657	0.97858	0.89689	0.96431
535.412	301.712	270.406	394.067	1003.15	705.428		535.412	916.059	1003.15	301.712	2123.75	367.436	110.794		3635.34	0.99128	0.99479	0.83804	0.75322	0.99243		3729.87	0.98334	0.92782	0.97662	0.98014	0.89397	0.96541
537.157	299.307	269.261	389.053	998.421	696.739		537.157	912.039	998.421	299.307	2115.9	361.97	106.647		3633.42	0.9901	0.99587	0.83034	0.74673	0.99143		3728.45	0.98383	0.92987	0.9777	0.98142	0.89531	0.96729
538.902	296.227	267.452	384.456	991.739	688.534		538.902	908.187	991.739	296.227	2109.15	356.315	102.941		3631.49	0.98846	0.99772	0.82308	0.74144	0.99088		3727.02	0.98541	0.93438	0.97939	0.98203	0.8998	0.96896
540.646	292.266	265.044	380.371	986.86	680.754		540.646	904.499	986.86	292.266	2102.98	351.467	100.658		3629.56	0.98763	0.99952	0.82055	0.73188	0.99386		3725.6	0.98669	0.93699	0.98057	0.9824	0.90226	0.96967
542.392	288.06	262.571	376.763	982.922	673.888		542.392	901.512	982.922	288.06	2096.84	348.215	98.5257		3627.63	0.98841	0.9998	0.82053	0.71716	0.99848		3724.17	0.98685	0.93636	0.9809	0.98298	0.901	0.96973
544.136	283.633	259.85	373.821	979.146	667.822		544.136	898.153	979.146	283.633	2090.96	346.213	96.9052		3625.7	0.98956	0.99853	0.81573	0.70396	0.99967		3722.75	0.98624	0.93417	0.98067	0.98378	0.89799	0.96976
545.88	278.656	257.118	371.358	975.351	662.427		545.88	895.042	975.351	278.656	2085.46	344.008	95.5037		3623.77	0.98916	0.9974	0.80434	0.69754	0.99628		3721.32	0.9856	0.93267	0.98039	0.98458	0.89586	0.97019
547.623	273.733	254.602	368.863	971.441	657.678		547.623	892.518	971.441	273.733	2079.46	342.384	94.072		3621.84	0.98707	0.99741	0.79364	0.69351	0.9932		3719.89	0.98567	0.93362	0.98059	0.98496	0.89671	0.97102
549.365	268.874	252.118	366.675	967.79	653.761		549.365	890.176	967.79	268.874	2074.74	341.529	93.1057		3619.92	0.9847	0.9978	0.78821	0.68596	0.99338		3718.47	0.98663	0.9369	0.98118	0.98446	0.90071	0.97161
551.108	264.314	250.776	364.726	962.116	650.383		551.108	888.549	962.116	264.314	2070.68	341.333	92.3176		3617.99	0.98299	0.99753	0.78506	0.67527	0.99504		3717.04	0.98765	0.93976	0.98134	0.9832	0.90469	0.97116
552.85	259.909	249.75	363.139	957.072	647.252		552.85	888.036	957.072	259.909	2066.99	341.186	91.8581		3616.06	0.98172	0.99663	0.77993	0.66524	0.99541		3715.62	0.98776	0.93978	0.98065	0.98189	0.9053	0.96976
554.592	256.121	249.621	362.04	952.351	644.242		554.592	888.608	952.351	256.121	2063.24	341.083	91.6845		3614.13	0.98036	0.99582	0.77268	0.65734	0.99438		3714.19	0.98689	0.93718	0.97947	0.98112	0.90257	0.96818
556.333	253.227	248.972	361.344	948.576	641.664		556.333	889.916	948.576	253.227	2059.25	340.834	91.4899		3612.2	0.979	0.99554	0.76568	0.65001	0.99371		3712.76	0.98547	0.93338	0.97815	0.98094	0.89831	0.96696
558.074	249.764	247.375	360.807	944.855	639.519		558.074	891.86	944.855	249.764	2055.2	340.274	91.5972		3610.27	0.97801	0.99568	0.75968	0.6422	0.99441		3711.34	0.98391	0.9296	0.97688	0.98114	0.89404	0.96624
559.815	246.419	246.588	360.146	941.615	638.114		559.815	894.112	941.615	246.419	2050.63	339.229	91.6276		3608.34	0.97757	0.99591	0.75426	0.63357	0.99638		3709.91	0.98249	0.92663	0.97581	0.98144	0.89072	0.96597
561.555	242.893	246.345	359.504	938.733	636.941		561.555	896.693	938.733	242.893	2044.93	339.819	91.6432		3606.42	0.97754	0.99585	0.74824	0.62488	0.99813		3708.49	0.98148	0.9252	0.97515	0.98157	0.88923	0.96606
563.295	239.85	245.931	359.41	936.294	636.021		563.295	899.436	936.294	239.85	2042.73	340.849	91.5866		3604.49	0.97722	0.99558	0.74034	0.61799	0.99796		3707.06	0.98118	0.92602	0.97511	0.98111	0.89062	0.96625
565.035	236.775	246.094	359.677	934.526	635.456		565.035	902.499	934.526	236.775	2039.68	342.1	91.555		3602.56	0.976	0.9955	0.73173	0.61275	0.99673		3705.64	0.98145	0.92831	0.97521	0.97968	0.89433	0.96589
566.775	234.178	246.291	360.139	933.213	635.552		566.775	904.988	933.213	234.178	2036.54	342.573	91.3148		3600.63	0.9741	0.99556	0.72462	0.60695	0.99651		3704.21	0.98149	0.9296	0.97459	0.97746	0.89728	0.96438
568.514	231.423	247.877	360.575	933.377	635.41		568.514	907.325	933.377	231.423	2033.62	344.139	91.0418		3598.7	0.97198	0.99543	0.71873	0.60031	0.99716		3702.78	0.98067	0.92829	0.97293	0.97492	0.8973	0.96181
570.253	228.954	246.39	360.814	932.665	635.155		570.253	908.409	932.665	228.954	2030.62	344.915	90.6268		3596.77	0.96989	0.99506	0.71288	0.59361	0.99779		3701.36	0.97881	0.92437	0.97035	0.97245	0.89428	0.95862
571.991	226.359	244.201	360.533	932.844	634.902		571.991	909.298	932.844	226.359	2028.48	344.99	90.2664		3594.84	0.968	0.99449	0.70689	0.58659	0.99833		3699.93	0.97617	0.91885	0.9672	0.97021	0.88932	0.95532
573.729	224.086	242.294	360.024	932.227	634.383		573.729	909.527	932.227	224.086	2026.01	345.251	89.8971		3592.92	0.96615	0.99369	0.7002	0.58004	0.99816		3698.51	0.97317	0.91312	0.96391	0.96817	0.884	0.95231
575.467	221.439	240.101	359.544	932.249	634.859		575.467	909.246	932.249	221.439	2023.4	345.392	89.5045		3590.99	0.96359	0.99288	0.69241	0.57551	0.99672		3697.08	0.97027	0.90845	0.96086	0.96608	0.87987	0.9497
577.202	219.479	238.744	359.033	932.127	636.981		577.202	909.08	932.127	219.479	2021.19	344.429	89.031		3589.06	0.96018	0.99228	0.68586	0.57076	0.99603		3695.66	0.96779	0.90569	0.95822	0.96358	0.87807	0.94731
578.939	217.56	237.928	358.509	932.628	640.705		578.939	908.792	932.628	217.56	2019.36	343.696	88.6852		3587.13	0.95721	0.99156	0.68187	0.56271	0.99771		3694.23	0.96591	0.90501	0.95609	0.96028	0.87902	0.94478
580.676	216.146	237.044	358.259	932.833	643.633		580.676	908.914	932.833	216.146	2018.3	343.033	88.5283		3585.2	0.95556	0.9904	0.67748	0.55345	0.99957		3692.8	0.96452	0.90555	0.95436	0.95607	0.8818	0.94168
582.413	215.241	236.701	358.124	931.983	647.159		582.413	909.792	931.983	215.241	2018.02	342.666	88.5383		3583.27	0.95438	0.989	0.67006	0.54682	0.99905		3691.38	0.96285	0.90503	0.95231	0.95124	0.88363	0.93759
584.149	214.718	236.175	358.043	933.249	651.159		584.149	910.716	933.249	214.718	2018.29	342.547	88.4159		3581.34	0.95245	0.98777	0.66145	0.54233	0.99721		3689.95	0.96005	0.90186	0.94922	0.94616	0.88249	0.93255
585.884	213.76	236.131	357.364	935.438	655.011		585.884	911.639	935.438	213.76	2019.74	342.764	88.2126		3579.42	0.94986	0.9868	0.65413	0.53742	0.99625		3688.53	0.95622	0.89712	0.9453	0.94099	0.87967	0.92723
587.62	212.703	236.051	356.819	937.012	659.429		587.62	913.03	937.012	212.703	2022.05	343.273	88.0677		3577.49	0.94718	0.98596	0.64784	0.53179	0.99637		3687.1	0.95228	0.89343	0.94149	0.93553	0.87836	0.92219
589.355	211.413	236.158	356.177	939.807	664.811		589.355	915.169	939.807	211.413	2024.58	343.964	88.0022		3575.56	0.94454	0.98507	0.64169	0.5261	0.9968		3685.67	0.94866	0.89118	0.93796	0.92947	0.87917	0.91703
591.09	210.556	236.404	355.919	942.213	671.145		591.09	917.365	942.213	210.556	2028.92	345.024	88.1314		3573.63	0.94182	0.98414	0.63521	0.5211	0.99677		3684.25	0.94461	0.88787	0.93383	0.92292	0.87899	0.91103
592.822	209.343	236.844	355.708	944.172	678.839		592.822	919.635	944.172	209.343	2034.27	346.415	88.3475		3571.7	0.93868	0.98342	0.62808	0.51792	0.99571		3682.82	0.93938	0.88167	0.92853	0.91638	0.87548	0.90425
594.556	208.105	237.182	356.179	946.981	687.264		594.556	922.025	946.981	208.105	2040.69	348.18	88.5727		3569.77	0.93464	0.98301	0.62133	0.5157	0.99451		3681.4	0.93298	0.87311	0.92236	0.91024	0.86911	0.89742
596.29	206.915	237.546	357.648	949.661	695.99		596.29	924.742	949.661	206.915	2047.73	350.401	88.7074		3567.84	0.93013	0.98258	0.61688	0.51083	0.99537		3679.97	0.926	0.86373	0.91597	0.90459	0.86165	0.89114
598.024	205.966	237.597	359.748	954.014	705.089		598.024	928.095	954.014	205.966	2055.92	352.79	88.9217		3565.92	0.92679	0.98173	0.61372	0.50269	0.99802		3678.55	0.91889	0.85449	0.90977	0.89939	0.85427	0.88564
599.757	205.328	237.622	361.881	960.039	714.585		599.757	931.555	960.039	205.328	2064.86	355.242	89.2013		3563.99	0.92514	0.98049	0.60868	0.49503	0.99973		3677.12	0.91184	0.84577	0.90385	0.89453	0.84745	0.88092
601.49	204.987	237.43	364.036	967.255	723.957		601.49	935.358	967.255	204.987	2073.14	357.515	89.5395		3562.06	0.92388	0.97919	0.60121	0.49018	0.9994		3675.69	0.90511	0.8383	0.89843	0.88983	0.84208	0.87705
603.222	204.559	237.087	366.292	975.371	733.361		603.222	938.381	975.371	204.559	2081.33	359.882	89.8638		3560.13	0.92186	0.97804	0.59366	0.48628	0.9987		3674.27	0.89922	0.83322	0.89394	0.88495	0.8397	0.87404
604.952	204.425	236.363	368.599	984.172	743.844		604.952	941.402	984.172	204.425	2087.42	362.251	90.3012		3558.2	0.91935	0.97707	0.58697	0.48199	0.99842		3672.84	0.89423	0.83013	0.89018	0.87951	0.84016	0.87121
606.684	204.434	235.795	370.766	993.784	754.225		606.684	944.581	993.784	204.434	2092.64	364.689	90.7398		3556.27	0.91666	0.97618	0.58054	0.478	0.998		3671.42	0.88897	0.82568	0.88567	0.8735	0.83952	0.86744
608.416	205.092	235.223	373.885	1002.35	766.103		608.416	948.255	1002.35	205.092	2099.82	367.078	91.1371		3554.34	0.91376	0.97533	0.57442	0.47414	0.99758		3669.99	0.88219	0.81734	0.87948	0.86755	0.83415	0.86268
610.147	205.189	234.755	377.285	1008.13	778.873		610.147	952.653	1008.13	205.189	2106.35	369.323	91.3739		3552.42	0.91081	0.97454	0.56894	0.46968	0.99762		3668.57	0.8742	0.80666	0.87246	0.86217	0.82561	0.85813
611.878	204.763	234.376	382.525	1013.63	791.088		611.878	957.759	1013.63	204.763	2113.39	371.49	91.506		3550.49	0.90803	0.97383	0.56351	0.46529	0.99777		3667.14	0.86672	0.7977	0.86672	0.85737	0.81877	0.8551
613.606	204.706	233.987	386.345	1019.38	803.42		613.606	962.589	1019.38	204.706	2120.79	373.883	91.549		3548.56	0.90513	0.97303	0.55769	0.46167	0.99779		3665.71	0.86118	0.79304	0.86354	0.85245	0.81776	0.8535
615.336	204.626	233.616	390.889	1026.68	815.466		615.336	967.708	1026.68	204.626	2127.84	376.735	91.6875		3546.63	0.90202	0.97207	0.55211	0.45768	0.99829		3664.29	0.85653	0.79033	0.8611	0.84667	0.81989	0.85156
617.066	204.327	233.291	395.509	1036.16	827.49		617.066	972.987	1036.16	204.327	2134.43	379.732	91.7303		3544.7	0.89932	0.97112	0.54717	0.4525	0.99939		3662.86	0.85136	0.78693	0.85778	0.83999	0.82116	0.84836
618.796	204.598	233.182	400.344	1046.89	839.365		618.796	977.821	1046.89	204.598	2141.19	382.823	91.5515		3542.77	0.89744	0.97039	0.5422	0.44745	1.00015		3661.44	0.84543	0.78266	0.85342	0.83258	0.82112	0.84413
620.523	204.977	233.329	405.43	1057.55	850.433		620.523	982.697	1057.55	204.977	2147.32	385.887	91.2376		3540.84	0.89584	0.96979	0.53659	0.44384	1		3660.01	0.8392	0.77862	0.84859	0.8245	0.82117	0.83929
622.252	205.288	233.419	410.675	1065.94	860.713		622.252	987.398	1065.94	205.288	2152.5	388.681	90.9068		3538.92	0.89378	0.96909	0.53073	0.44094	0.9995		3658.58	0.83294	0.77492	0.84355	0.81572	0.82171	0.83379
623.98	205.366	233.137	415.866	1072.93	869.771		623.98	991.794	1072.93	205.366	2155.97	391.453	90.4322		3536.99	0.89131	0.96822	0.52527	0.43744	0.99931		3657.16	0.826	0.76949	0.83751	0.80644	0.82043	0.82725
625.708	205.524	233.207	420.7	1077	876.744		625.708	995.22	1077	205.524	2157.57	393.968	89.7119		3535.06	0.88892	0.96738	0.52025	0.43346	0.99938		3655.73	0.81802	0.76189	0.83043	0.79702	0.81652	0.82006
627.434	205.892	233.248	425.235	1079	882.214		627.434	997.762	1079	205.892	2156.23	396.22	88.771		3533.13	0.88674	0.96671	0.5152	0.42998	0.99927		3654.31	0.80972	0.75423	0.82321	0.78751	0.81247	0.81295
629.162	205.684	233.026	428.995	1078.83	885.137		629.162	999.522	1078.83	205.684	2153.58	397.956	87.4865		3531.2	0.88447	0.96615	0.51	0.42709	0.99894		3652.88	0.80166	0.74735	0.81628	0.77777	0.80934	0.80589
630.889	204.96	232.834	431.974	1077.1	884.716		630.889	1000.78	1077.1	204.96	2148.58	399.092	86.8705		3529.27	0.8819	0.96547	0.50506	0.42392	0.99885		3651.46	0.79339	0.73961	0.80902	0.76792	0.80504	0.7984
632.614	204.248	232.619	434.498	1073.87	883.267		632.614	1001.18	1073.87	204.248	2141.63	399.915	86.3708		3527.34	0.87933	0.96461	0.50044	0.42026	0.99912		3650.03	0.7843	0.72969	0.80088	0.75832	0.79777	0.79058
634.34	203.487	232.303	435.583	1067.65	879.167		634.34	1000.85	1067.65	203.487	2131.76	400.22	86.1039		3525.42	0.87711	0.96375	0.49589	0.41657	0.99964		3648.6	0.7747	0.71875	0.7924	0.74919	0.78887	0.78316
636.066	202.73	231.7	434.746	1062.29	872.435		636.066	1000.06	1062.29	202.73	2119.6	399.968	86.0091		3523.49	0.87526	0.96312	0.49146	0.41298	1.0002		3647.18	0.76566	0.70913	0.78497	0.74057	0.78131	0.77696
637.792	201.823	231.245	432.381	1056.04	865.044		637.792	997.959	1056.04	201.823	2106.33	399.198	86.1152		3521.56	0.87367	0.96267	0.48722	0.40949	1.00045		3645.75	0.75827	0.7026	0.77994	0.73221	0.77775	0.77215
639.516	200.574	230.61	428.668	1048.72	855.846		639.516	994.652	1048.72	200.574	2091.18	398.223	86.3141		3519.63	0.87224	0.96227	0.48285	0.40634	1.00026		3644.33	0.7519	0.69768	0.77618	0.72363	0.77662	0.76756
641.241	199.337	229.614	423.849	1040.36	844.708		641.241	990.628	1040.36	199.337	2075.04	397.009	86.4588		3517.7	0.87089	0.96185	0.47818	0.40359	0.99989		3642.9	0.74517	0.69196	0.77173	0.71472	0.77432	0.76229
642.966	197.952	228.944	417.125	1031.85	832.146		642.966	985.565	1031.85	197.952	2058.74	395.453	86.8541		3515.77	0.86952	0.96147	0.47333	0.40106	0.99961		3641.48	0.7377	0.68505	0.76615	0.70566	0.77001	0.75651
644.689	196.437	228.394	410.758	1022.11	819.135		644.689	980.054	1022.11	196.437	2041.85	393.595	87.2062		3513.84	0.86797	0.96106	0.46857	0.3987	0.99931		3640.05	0.7298	0.67759	0.75987	0.69662	0.76451	0.75068
646.413	195.011	228.276	403.846	1013.98	805.504		646.413	974.501	1013.98	195.011	2024.6	391.693	87.5076		3511.92	0.86605	0.96053	0.46422	0.39628	0.99908		3638.62	0.72175	0.6699	0.75336	0.68772	0.75841	0.74502
648.135	193.377	228.291	396.651	1006.25	790.557		648.135	968.977	1006.25	193.377	2007.73	389.82	87.8066		3509.99	0.86406	0.95993	0.46041	0.39344	0.9992		3637.2	0.71397	0.66255	0.74731	0.67905	0.75268	0.73993
649.858	191.971	228.782	389.481	997.112	776.214		649.858	963.749	997.112	191.971	1991.5	387.442	87.9174		3508.06	0.86254	0.9595	0.45667	0.39062	0.99946		3635.77	0.70721	0.65698	0.74273	0.67052	0.7494	0.73576
651.582	190.885	229.128	383.798	988.482	762.556		651.582	959.724	988.482	190.885	1976.62	384.785	88.0962		3506.13	0.86139	0.95926	0.45253	0.38841	0.99949		3634.35	0.70179	0.65397	0.73978	0.66173	0.74959	0.73222
653.303	189.89	229.251	378.498	979.979	750.163		653.303	955.694	979.979	189.89	1963.06	382.518	88.3143		3504.2	0.85996	0.95894	0.44837	0.38616	0.99955		3632.92	0.69746	0.65313	0.73791	0.6522	0.75283	0.72856
655.025	189.163	229.384	374.041	970.87	738.251		655.025	951.863	970.87	189.163	1950.53	379.668	88.5372		3502.27	0.85832	0.95843	0.44466	0.38323	0.99983		3631.49	0.69311	0.6521	0.73547	0.64158	0.75661	0.72348
656.748	188.66	228.664	370.058	961.968	726.989		656.748	948.485	961.968	188.66	1938.79	377.089	88.6763		3500.34	0.85715	0.95803	0.44102	0.38034	0.99994		3630.07	0.68707	0.64763	0.73054	0.63014	0.75617	0.71626
658.468	187.857	228.224	366.986	952.962	715.986		658.468	945.51	952.962	187.857	1928.38	374.425	88.5391		3498.42	0.8565	0.95793	0.43713	0.37828	0.99969		3628.64	0.67939	0.64008	0.72361	0.61859	0.75127	0.70792
660.189	187.239	227.795	364.148	944.547	704.895		660.189	942.654	944.547	187.239	1917.95	371.318	88.3573		3496.49	0.85574	0.95785	0.43337	0.37647	0.99945		3627.22	0.67106	0.6315	0.71597	0.60724	0.74469	0.69955
661.908	186.527	227.145	361.649	936.59	693.284		661.908	940.399	936.59	186.527	1907.6	368.232	87.9562		3494.56	0.85468	0.95755	0.4299	0.37428	0.99934		3625.79	0.6629	0.62335	0.70865	0.59614	0.73853	0.69171
663.629	185.263	226.36	359.53	929.206	682.37		663.629	939.472	929.206	185.263	1898.86	365.163	87.5807		3492.63	0.8536	0.95718	0.42635	0.37209	0.99924		3624.37	0.65524	0.61607	0.70206	0.58521	0.73347	0.68435
665.348	184.364	225.44	357.271	921.942	672.354		665.348	939.166	921.942	184.364	1890.12	362.296	87.2336		3490.7	0.85265	0.95697	0.42272	0.37021	0.99931		3622.94	0.64775	0.60897	0.6956	0.57433	0.72844	0.67707
667.068	183.94	224.652	355.364	914.044	662.573		667.068	939.473	914.044	183.94	1881.54	359.828	86.9067		3488.77	0.85166	0.95686	0.41941	0.36839	0.99971		3621.51	0.63998	0.60133	0.68864	0.56356	0.72223	0.66972
668.788	183.314	223.634	353.461	906.567	653.235		668.788	940.127	906.567	183.314	1873.63	357.965	86.5456		3486.84	0.8506	0.95666	0.41638	0.36648	1.00005		3620.09	0.63197	0.59329	0.68128	0.55307	0.71497	0.66262
670.506	182.573	222.844	351.311	900.308	644.693		670.506	939.97	900.308	182.573	1865.77	356.449	86.2693		3484.92	0.84954	0.95636	0.41327	0.36472	0.99996		3618.66	0.62418	0.58559	0.67424	0.54298	0.70782	0.65617
672.225	181.76	222.21	348.495	893.546	636.72		672.225	939.222	893.546	181.76	1858.3	355.376	85.9401		3482.99	0.84854	0.95604	0.41001	0.36302	0.99974		3617.24	0.617	0.5787	0.66804	0.53322	0.7017	0.65045
673.942	180.606	221.696	345.673	887.241	629.49		673.942	938.243	887.241	180.606	1850.71	354.497	85.5697		3481.06	0.84779	0.95586	0.40681	0.36116	0.99981		3615.81	0.61048	0.57267	0.66266	0.52368	0.69674	0.64527
675.661	179.342	221.331	342.1	883.09	623.016		675.661	937.083	883.09	179.342	1843.76	354.656	85.3895		3479.13	0.84734	0.95581	0.40373	0.35937	0.99996		3614.39	0.60467	0.56775	0.65819	0.51424	0.69326	0.64064
677.378	177.831	221.14	338.766	879.682	616.829		677.378	935.81	879.682	177.831	1836.94	353.975	85.2001		3477.2	0.8469	0.95575	0.40077	0.35786	0.99986		3612.96	0.59987	0.56454	0.65512	0.50479	0.69211	0.63652
679.096	176.484	221.353	335.436	876.651	610.808		679.096	934.768	876.651	176.484	1830.19	353.552	85.0366		3475.27	0.84622	0.95559	0.39798	0.35639	0.99971		3611.53	0.59571	0.56222	0.65286	0.49504	0.69253	0.6322
680.811	175.203	221.383	332.736	874.768	605.709		680.811	933.688	874.768	175.203	1824	353.233	84.809		3473.34	0.84563	0.95555	0.39516	0.35486	0.99983		3610.11	0.59062	0.55802	0.64911	0.48488	0.6905	0.62658
682.529	174.084	221.326	329.999	871.448	600.965		682.529	932.317	871.448	174.084	1818.81	352.991	84.6501		3471.42	0.84537	0.95576	0.39213	0.35361	1.00014		3608.68	0.58392	0.55112	0.64304	0.4747	0.68415	0.62001
684.244	173.452	221.47	327.394	869.024	596.756		684.244	930.487	869.024	173.452	1813.2	352.384	84.5342		3469.49	0.84511	0.95595	0.38911	0.3526	1.00022		3607.26	0.57653	0.54329	0.63602	0.46492	0.67586	0.61372
685.96	172.733	221.43	324.888	865.557	592.935		685.96	928.616	865.557	172.733	1807.93	351.762	84.4538		3467.56	0.84448	0.95584	0.3864	0.35146	0.99994		3605.83	0.5698	0.53661	0.63007	0.45569	0.6689	0.60864
687.675	171.904	221.28	322.637	861.736	589.613		687.675	926.148	861.736	171.904	1803.3	351.127	84.3627		3465.63	0.84362	0.95559	0.38395	0.35015	0.99961		3604.4	0.56481	0.53245	0.62677	0.44689	0.66583	0.60493
689.391	170.955	220.77	320.988	857.591	586.14		689.391	923.495	857.591	170.955	1798.13	350.361	84.1698		3463.7	0.84286	0.95544	0.38158	0.34886	0.99957		3602.98	0.56135	0.53025	0.62554	0.43809	0.66619	0.60172
691.105	170.044	220.13	319.215	853.604	581.693		691.105	921.067	853.604	170.044	1793.03	349.914	83.9398		3461.77	0.84234	0.95535	0.3792	0.34763	0.9997		3601.55	0.55801	0.52795	0.62414	0.42896	0.66667	0.59784
692.82	169.285	219.215	317.609	849.648	577.11		692.82	918.491	849.648	169.285	1788.09	349.504	83.6979		3459.84	0.84195	0.95514	0.3768	0.34642	0.9996		3600.13	0.55363	0.52404	0.62095	0.41955	0.66468	0.59292
694.533	168.308	218.123	316.159	846.195	572.345		694.533	915.711	846.195	168.308	1784.09	348.944	83.6194		3457.92	0.84163	0.95486	0.37442	0.34534	0.99924		3598.7	0.54834	0.51893	0.61636	0.41015	0.66063	0.58757
696.246	167.542	216.243	314.846	843.713	567.62		696.246	913.456	843.713	167.542	1780.28	348.308	83.469		3455.99	0.84136	0.95471	0.37219	0.34446	0.99898		3597.28	0.54294	0.51378	0.61156	0.40092	0.65637	0.58238
697.961	166.743	218.199	313.634	841.531	562.976		697.961	911.777	841.531	166.743	1776.86	347.719	83.6664		3454.06	0.84113	0.95478	0.37024	0.34371	0.99902		3595.85	0.53779	0.509	0.60709	0.39184	0.65262	0.57741
699.673	166.351	223.407	312.553	839.201	558.88		699.673	910.123	839.201	166.351	1773	347.009	83.7772		3452.13	0.84083	0.95491	0.3683	0.34314	0.99896		3594.42	0.53279	0.50439	0.60282	0.38283	0.64903	0.57252
701.387	165.972	224.821	311.511	835.798	555.288		701.387	908.611	835.798	165.972	1769.24	346.34	83.9008		3450.2	0.84034	0.95494	0.36615	0.34271	0.99856		3593	0.52785	0.49992	0.59872	0.37393	0.64555	0.56774
703.098	165.824	222.312	310.535	833.848	551.733		703.098	907.488	833.848	165.824	1765.63	345.496	84.0297		3448.27	0.83973	0.95491	0.36406	0.34209	0.99836		3591.57	0.52302	0.49565	0.59485	0.36512	0.64234	0.56302
704.809	165.817	221.062	309.652	831.858	548.786		704.809	906.106	831.858	165.817	1761.66	344.927	84.2086		3446.34	0.83928	0.95489	0.36229	0.34111	0.99871		3590.15	0.51799	0.4911	0.59071	0.35635	0.63862	0.55811
706.522	165.989	218.978	308.683	830.993	546.048		706.522	904.751	830.993	165.989	1757.42	344.457	84.6314		3444.42	0.8391	0.95483	0.36057	0.34011	0.99907		3588.72	0.51234	0.48568	0.58565	0.34767	0.63326	0.55293
708.233	166.273	218.769	307.826	831.436	543.517		708.233	903.934	831.436	166.273	1753.34	344.121	85.161		3442.49	0.83901	0.95465	0.35856	0.33943	0.99901		3587.3	0.50623	0.47973	0.57996	0.33929	0.62669	0.54795
709.945	166.717	218.683	307.127	831.911	541.678		709.945	903.688	831.911	166.717	1750.52	343.581	85.7707		3440.56	0.83893	0.95445	0.35634	0.33904	0.99892		3585.87	0.50057	0.47444	0.57504	0.33142	0.6209	0.54383
711.655	167.22	218.764	306.706	832.064	540.226		711.655	904.036	832.064	167.22	1748.26	342.96	85.8957		3438.63	0.83894	0.95439	0.35421	0.33881	0.99912		3584.44	0.49635	0.47087	0.57237	0.32403	0.61808	0.54083
713.364	167.667	218.832	306.458	831.946	538.867		713.364	904.652	831.946	167.667	1745.8	341.959	85.6907		3436.7	0.83904	0.95449	0.35237	0.33868	0.99936		3583.02	0.4935	0.46868	0.57169	0.31677	0.61821	0.53821
715.075	168.555	218.991	306.531	830.908	537.709		715.075	905.332	830.908	168.555	1743.16	341.623	85.4145		3434.77	0.83901	0.95455	0.35096	0.33855	0.99935		3581.59	0.49077	0.46642	0.57102	0.30933	0.61868	0.53503
716.784	169.606	219.601	306.784	827.459	536.162		716.784	906.124	827.459	169.606	1740.57	341.171	85.0649		3432.84	0.83875	0.95444	0.34986	0.33838	0.99915		3580.17	0.48737	0.46343	0.56924	0.30169	0.61785	0.53113
718.493	171.181	220.673	307.168	825.039	534.256		718.493	907.248	825.039	171.181	1737.4	340.714	84.6655		3430.92	0.83836	0.95426	0.34884	0.33815	0.99899		3578.74	0.48338	0.45991	0.56657	0.29399	0.61598	0.52681
720.203	173.415	222.192	307.606	821.617	532.477		720.203	908.791	821.617	173.415	1734.76	340.405	84.1837		3428.99	0.83801	0.95416	0.34784	0.33786	0.99896		3577.31	0.47908	0.45609	0.56338	0.28634	0.61349	0.52229
721.911	175.915	224.401	308.305	819.058	530.53		721.911	910.669	819.058	175.915	1732.58	340.268	83.4577		3427.06	0.83775	0.95407	0.34696	0.33765	0.99889		3575.89	0.47451	0.45186	0.55968	0.27883	0.6102	0.51764
723.619	177.939	226.534	308.715	816.785	528.098		723.619	911.997	816.785	177.939	1729.86	340.434	83.1389		3425.13	0.83746	0.95385	0.3461	0.33765	0.99852		3574.46	0.46974	0.4474	0.5556	0.27156	0.60624	0.51311
725.328	180.84	229.319	308.871	816.042	525.503		725.328	912.787	816.042	180.84	1727.03	340.176	83.2594		3423.2	0.83703	0.95351	0.3452	0.33775	0.99797		3573.04	0.46518	0.44332	0.55189	0.26458	0.60268	0.50903
727.035	185.723	232.4	308.843	815.685	523.082		727.035	913.244	815.685	185.723	1724.35	339.957	83.5503		3421.27	0.83659	0.95325	0.34438	0.33777	0.99776		3571.61	0.46132	0.4402	0.54931	0.25786	0.60069	0.50548
728.742	191.59	235.492	309.07	816.223	520.904		728.742	914.08	816.223	191.59	1721.88	340.126	84.1862		3419.34	0.83637	0.95316	0.34371	0.33771	0.99806		3570.19	0.4581	0.43771	0.54766	0.25122	0.6001	0.50205
730.45	198.074	238.577	309.398	815.992	518.704		730.45	915.232	815.992	198.074	1720.28	340.376	84.8207		3417.42	0.83638	0.95314	0.34302	0.33783	0.99841		3568.76	0.4547	0.43468	0.54546	0.24456	0.59884	0.49816
732.156	205.233	241.647	309.9	816.789	517.139		732.156	916.392	816.789	205.233	1718.48	341.583	85.6729		3415.49	0.83642	0.95304	0.34227	0.33815	0.99853		3567.33	0.45057	0.43057	0.5419	0.23799	0.59555	0.49386
733.862	212.897	244.318	310.499	821.128	515.913		733.862	918.117	821.128	212.897	1716.45	342.323	85.9191		3413.56	0.83627	0.95278	0.3416	0.3385	0.99858		3565.91	0.446	0.42597	0.53759	0.23169	0.59106	0.48968
735.567	220.407	246.875	310.899	821.76	514.758		735.567	919.489	821.76	220.407	1714.23	342.965	85.809		3411.63	0.83596	0.95246	0.34109	0.33878	0.99856		3564.48	0.44158	0.42163	0.53355	0.22572	0.5868	0.48596
737.274	227.636	249.048	310.864	822.235	513.502		737.274	920.357	822.235	227.636	1712.21	343.436	85.2934		3409.7	0.83568	0.95218	0.34073	0.33906	0.99834		3563.06	0.43775	0.41792	0.53045	0.22005	0.58366	0.48274
738.979	234.231	250.66	310.477	822.107	512.157		738.979	921.556	822.107	234.231	1710.15	343.783	85.0992		3407.77	0.83552	0.95199	0.34053	0.33944	0.99806		3561.63	0.43445	0.41466	0.52809	0.21461	0.58151	0.47978
740.683	240.012	251.404	310.15	821.43	510.944		740.683	922.034	821.43	240.012	1708.21	344.05	84.6627		3405.84	0.83543	0.95189	0.34041	0.33992	0.99793		3560.21	0.4313	0.41142	0.52576	0.20934	0.57943	0.47681
742.387	244.789	251.381	309.773	821.262	509.876		742.387	922.604	821.262	244.789	1706.49	343.752	85.3196		3403.92	0.83537	0.95179	0.34019	0.34049	0.99793		3558.78	0.42798	0.40792	0.52296	0.20424	0.57674	0.47379
744.093	249.396	250.508	309.315	819.857	508.686		744.093	923.073	819.857	249.396	1705.02	344.126	85.4587		3401.99	0.8353	0.95167	0.33988	0.34113	0.99798		3557.35	0.42438	0.40415	0.51963	0.19932	0.57326	0.4708
745.796	251.238	248.937	308.811	817.755	507.802		745.796	923.664	817.755	251.238	1703.8	344.645	85.4291		3400.06	0.83511	0.95149	0.33972	0.34178	0.99801		3555.93	0.42062	0.40027	0.51607	0.1946	0.56931	0.46798
747.499	250.706	246.624	308.08	815.582	506.812		747.499	924.205	815.582	250.706	1702.14	345.121	85.2789		3398.13	0.83468	0.95117	0.33991	0.34237	0.99795		3554.5	0.41706	0.39666	0.51291	0.19014	0.56568	0.46556
749.202	247.456	243.948	307.312	813.563	505.981		749.202	924.641	813.563	247.456	1700.86	345.595	85.129		3396.2	0.83419	0.95074	0.34032	0.34299	0.99786		3553.08	0.41419	0.39379	0.51084	0.18596	0.56336	0.46367
750.907	241.872	241	306.626	811.604	505.674		750.907	925.004	811.604	241.872	1699.77	346.052	84.9747		3394.27	0.83388	0.95038	0.34078	0.34369	0.99793		3551.65	0.41229	0.39188	0.5102	0.18201	0.56293	0.46225
752.609	234.672	238.07	305.993	810.023	504.789		752.609	925.33	810.023	234.672	1699.13	346.49	85.0634		3392.34	0.83377	0.95021	0.34137	0.34442	0.99818		3550.22	0.41103	0.39054	0.51044	0.17806	0.56387	0.46079
754.31	227.136	235.185	305.485	809.007	504.577		754.31	926.396	809.007	227.136	1698.81	346.849	85.1479		3390.42	0.8337	0.95015	0.34215	0.34519	0.99838		3548.8	0.40938	0.38873	0.51	0.17389	0.56421	0.45863
756.012	219.663	232.615	305.14	807.84	504.486		756.012	926.307	807.84	219.663	1698.45	347.314	85.0625		3388.49	0.83351	0.95002	0.34298	0.34609	0.99828		3547.37	0.40671	0.38588	0.508	0.16952	0.56251	0.45575
757.713	211.102	230.22	304.822	806.608	504.04		757.713	925.652	806.608	211.102	1697.95	347.84	85.2154		3386.56	0.83316	0.94971	0.3438	0.34703	0.99799		3545.95	0.4035	0.38257	0.50528	0.16522	0.55972	0.45273
759.414	202.677	228.226	304.632	806.133	503.28		759.414	924.349	806.133	202.677	1697.67	348.18	85.4044		3384.63	0.83279	0.94932	0.34474	0.34789	0.99781		3544.52	0.40042	0.37943	0.50284	0.16108	0.5572	0.44991
761.117	194.098	226.442	304.543	805.254	502.932		761.117	920.521	805.254	194.098	1697.41	348.494	85.6055		3382.7	0.83259	0.94901	0.34583	0.34877	0.99786		3543.1	0.39759	0.37654	0.50084	0.15707	0.55519	0.44724
762.817	186.383	225.104	304.481	804.443	502.224		762.817	919.691	804.443	186.383	1697.28	348.857	85.7916		3380.77	0.83252	0.94881	0.34691	0.34978	0.99792		3541.67	0.39487	0.37378	0.49904	0.15316	0.55338	0.44459
764.517	179.426	224.111	304.58	803.078	501.835		764.517	918.662	803.078	179.426	1697.33	349.199	86.1026		3378.84	0.83238	0.94859	0.34794	0.3509	0.99784		3540.24	0.39219	0.37105	0.49729	0.14934	0.55162	0.44197
766.216	173.361	223.496	304.767	802.991	501.837		766.216	918.893	802.991	173.361	1697.31	349.365	86.4758		3376.92	0.83215	0.94823	0.34905	0.35204	0.99784		3538.82	0.38957	0.3684	0.49562	0.14563	0.54996	0.43941
767.915	169.518	222.992	304.83	801.731	501.948		767.915	919.21	801.731	169.518	1697.05	349.528	87.1146		3374.99	0.83192	0.94782	0.35027	0.35317	0.99808		3537.39	0.38706	0.36588	0.49408	0.14202	0.54848	0.43692
769.614	167.484	222.795	304.443	801.239	501.907		769.614	920.33	801.239	167.484	1696.78	349.516	87.5641		3373.06	0.83175	0.9475	0.35149	0.35432	0.9984		3535.97	0.38462	0.36345	0.49266	0.13849	0.54715	0.43444
771.313	164.794	222.56	303.525	800.992	501.429		771.313	925.178	800.992	164.794	1696.78	349.195	87.6486		3371.13	0.83159	0.94729	0.35271	0.35558	0.9986		3534.54	0.38212	0.36098	0.49115	0.135	0.54569	0.43187
773.013	162.933	222.293	302.445	801.72	500.652		773.013	921.33	801.72	162.933	1696.42	348.461	87.4286		3369.2	0.8314	0.9471	0.35413	0.35695	0.99867		3533.12	0.37945	0.35837	0.4894	0.13155	0.54385	0.42924
774.711	161.286	221.892	301.628	802.415	499.766		774.711	916.495	802.415	161.286	1695.83	347.922	87.3203		3367.27	0.83117	0.94684	0.3559	0.35831	0.99867		3531.69	0.37674	0.35577	0.48764	0.12821	0.54195	0.4267
776.409	159.942	221.643	300.963	802.902	498.631		776.409	915.305	802.902	159.942	1695	346.68	87.1335		3365.34	0.83096	0.94658	0.35786	0.35962	0.99861		3530.26	0.37427	0.35343	0.48623	0.12503	0.54052	0.42436
778.106	158.987	221.306	300.691	802.641	497.211		778.106	915.086	802.641	158.987	1694.18	346.98	87.0995		3363.42	0.83082	0.94638	0.35978	0.36094	0.99864		3528.84	0.37216	0.35131	0.48519	0.12204	0.53965	0.42222
779.803	158.374	220.766	300.503	801.707	495.956		779.803	915.349	801.707	158.374	1693.5	347.96	87.1208		3361.49	0.83069	0.94618	0.36156	0.36231	0.99886		3527.41	0.3702	0.34916	0.4841	0.11921	0.53883	0.4201
781.5	157.782	220.348	300.129	798.953	494.758		781.5	917.515	798.953	157.782	1692.71	349.005	87.3802		3359.56	0.83047	0.94588	0.36333	0.3637	0.99909		3525.99	0.36811	0.34678	0.4826	0.11648	0.53749	0.41792
783.196	157.377	220.155	299.771	796.463	493.638		783.196	920.669	796.463	157.377	1692.01	350.594	87.8274		3357.63	0.83015	0.94547	0.36527	0.3651	0.99907		3524.56	0.36575	0.34418	0.48064	0.11383	0.5355	0.41569
784.892	157.081	220.223	299.325	794.209	492.42		784.892	921.902	794.209	157.081	1691.67	352.622	88.4488		3355.7	0.82991	0.94509	0.3674	0.36653	0.99885		3523.13	0.36319	0.34151	0.47849	0.11124	0.53314	0.41349
786.588	156.947	220.25	298.964	792.915	489.854		786.588	920.465	792.915	156.947	1691.87	355.11	89.2769		3353.77	0.82981	0.9448	0.3696	0.36799	0.99868		3521.71	0.36073	0.33903	0.47664	0.10875	0.53105	0.41148
788.283	157.305	220.396	298.406	791.807	488.494		788.283	920.029	791.807	157.305	1691.93	358.18	91.3544		3351.85	0.8298	0.94457	0.37185	0.36956	0.99871		3520.28	0.35869	0.33688	0.47544	0.10639	0.52975	0.40969
789.978	158.163	220.733	297.901	791.364	487.861		789.978	917.603	791.364	158.163	1691.44	361.19	94.1369		3349.92	0.82978	0.94437	0.37418	0.37125	0.99885		3518.86	0.357	0.33492	0.47464	0.10417	0.52899	0.408
791.673	159.579	221.252	297.838	792.047	487.157		791.673	916.712	792.047	159.579	1690.89	363.76	98.0503		3347.99	0.82971	0.94421	0.37652	0.37298	0.99892		3517.43	0.3553	0.33286	0.47361	0.10204	0.52799	0.40625
793.368	160.892	222.085	297.91	797.437	486.662		793.368	916.147	797.437	160.892	1689.76	366.352	103.136		3346.06	0.82959	0.94401	0.37879	0.37468	0.99889		3516.01	0.35335	0.33064	0.47214	0.09996	0.52644	0.40444
795.062	162.908	223.201	298.463	798.243	486.296		795.062	915.359	798.243	162.908	1688.54	370.264	110.263		3344.13	0.82947	0.94372	0.38103	0.37633	0.99879		3514.58	0.35135	0.32846	0.47063	0.09795	0.52482	0.40272
796.756	165.853	224.682	298.671	799.67	486.042		796.756	914.987	799.67	165.853	1686.85	373.96	118.768		3342.2	0.82938	0.94341	0.38337	0.37795	0.99863		3513.15	0.34957	0.32653	0.46953	0.09603	0.52369	0.40116
798.449	169.885	226.672	298.736	802.162	485.658		798.449	914.825	802.162	169.885	1685.19	377.498	127.976		3340.27	0.82934	0.94316	0.3859	0.37962	0.99848		3511.73	0.34809	0.3248	0.46885	0.09417	0.52312	0.39967
800.142	174.15	229.538	299.488	803.792	485.317		800.142	914.558	803.792	174.15	1683.31	380.852	137.511		3338.35	0.82931	0.94301	0.38869	0.38137	0.99851		3510.3	0.34667	0.32308	0.4682	0.09234	0.52264	0.39811
801.835	179.404	233.214	300.236	804.941	484.705		801.835	914.214	804.941	179.404	1681.31	383.21	144.812		3336.42	0.82925	0.9429	0.39163	0.38313	0.99873		3508.88	0.34514	0.32126	0.46727	0.09052	0.52189	0.39645
803.528	186.413	236.462	302.042	807.225	483.951		803.528	913.971	807.225	186.413	1679.52	384.582	150.454		3334.49	0.82922	0.94275	0.39444	0.38485	0.99891		3507.45	0.34351	0.31935	0.46612	0.08877	0.52092	0.39476
805.22	194.966	239.413	303.876	809.988	482.715		805.22	914.607	809.988	194.966	1677.16	382.962	147.824		3332.56	0.82926	0.94259	0.39702	0.38663	0.99883		3506.02	0.3419	0.31743	0.46489	0.08708	0.51987	0.39308
806.912	205.135	243.82	306.272	814.062	481.202		806.912	916.129	814.062	205.135	1674.84	380.245	132.849		3330.63	0.82936	0.94251	0.39947	0.38857	0.9984		3504.6	0.34027	0.31548	0.46358	0.08545	0.5187	0.3914
808.603	219.165	250.85	308.735	817.21	479.453		808.603	917.976	817.21	219.165	1673.62	376.246	120.685		3328.7	0.82944	0.94249	0.40191	0.39057	0.9978		3503.17	0.33853	0.31345	0.46211	0.08385	0.51727	0.38969
810.294	235.598	269.115	311.141	821.348	477.841		810.294	920.759	821.348	235.598	1671.98	371.35	109.964		3326.77	0.82948	0.94245	0.40438	0.39244	0.99732		3501.75	0.33671	0.31141	0.46055	0.08228	0.51564	0.38801
811.985	255.985	280.014	314.837	824.855	476.807		811.985	923.156	824.855	255.985	1670.22	364.856	99.2825		3324.85	0.8295	0.94231	0.4069	0.39412	0.99707		3500.32	0.3349	0.30943	0.45909	0.08076	0.51407	0.3864
813.676	283.101	287.682	318.27	829.386	475.871		813.676	925.67	829.386	283.101	1668.46	360.764	96.2119		3322.92	0.82959	0.9421	0.40949	0.39576	0.99689		3498.9	0.33322	0.30759	0.45792	0.07929	0.51277	0.38487
815.366	311.15	300.16	325.579	834.175	474.873		815.366	927.867	834.175	311.15	1667.51	358.392	94.3784		3320.99	0.82972	0.94188	0.41218	0.39753	0.99657		3497.47	0.3317	0.30586	0.45699	0.07788	0.51174	0.38342
817.056	342.398	311.998	330.157	838.317	473.585		817.056	928.629	838.317	342.398	1666.84	357.302	94.5216		3319.06	0.82983	0.94173	0.41499	0.39935	0.99618		3496.04	0.33029	0.30419	0.45613	0.07653	0.51082	0.38203
818.746	375.022	323.144	333.506	841.37	471.671		818.746	928.345	841.37	375.022	1666.1	357.493	94.2158		3317.13	0.82989	0.94168	0.41791	0.40119	0.99598		3494.62	0.32895	0.30258	0.4553	0.07525	0.50996	0.3807
820.435	405.441	331.311	335.067	842.354	469.849		820.435	928.24	842.354	405.441	1665.35	359.152	95.6709		3315.2	0.82996	0.9417	0.42095	0.40307	0.99615		3493.19	0.32768	0.30105	0.45455	0.07399	0.5092	0.37939
822.124	434.628	337.416	335.361	841.328	467.948		822.124	928.463	841.328	434.628	1664.57	361.35	98.1937		3313.27	0.83003	0.94175	0.42411	0.40501	0.99667		3491.77	0.32639	0.29953	0.45383	0.0727	0.50845	0.378
823.811	459.926	343.074	333.971	838.817	466.662		823.811	927.446	838.817	459.926	1663.37	365.198	102.537		3311.35	0.8301	0.94174	0.42717	0.40689	0.99736		3490.34	0.32498	0.29796	0.45304	0.07138	0.50755	0.37648
825.5	480.59	340.098	332.158	834.85	465.539		825.5	927.233	834.85	480.59	1662.22	374.521	109.223		3309.42	0.83021	0.94159	0.42996	0.4086	0.99805		3488.92	0.32351	0.29641	0.45228	0.07004	0.50666	0.3749
827.188	489.755	333.355	328.912	827.359	464.233		827.188	927.217	827.359	489.755	1660.32	384.31	117.187		3307.49	0.83037	0.94138	0.43263	0.41026	0.99866		3487.49	0.32217	0.29499	0.45176	0.06874	0.50609	0.37333
828.875	482.08	323.504	324.84	821.59	462.621		828.875	928.459	821.59	482.08	1658.29	393.88	128.834		3305.56	0.83055	0.94123	0.43546	0.41201	0.99909		3486.06	0.32101	0.29365	0.45144	0.06749	0.50582	0.37179
830.563	457.673	312.006	319.084	814.839	460.864		830.563	928.261	814.839	457.673	1656.06	407.01	146.708		3303.63	0.83071	0.94126	0.43858	0.41384	0.99922		3484.64	0.31987	0.29224	0.45092	0.0663	0.50539	0.37024
832.25	426.612	299.953	314.343	809.006	459.241		832.25	928.11	809.006	426.612	1655.04	419.559	167.987		3301.7	0.83089	0.94142	0.44177	0.41562	0.99907		3483.21	0.31859	0.29068	0.44998	0.06518	0.50449	0.36872
833.937	389.629	287.537	309.63	803.5	457.368		833.937	927.451	803.5	389.629	1652.52	432.67	193.051		3299.77	0.83108	0.94158	0.44481	0.41731	0.99895		3481.79	0.31725	0.28908	0.44882	0.06415	0.50332	0.36733
835.621	354.789	276.39	305.21	798.792	455.472		835.621	926.405	798.792	354.789	1649.18	445.219	218.258		3297.85	0.83128	0.94162	0.44774	0.41902	0.99913		3480.36	0.31603	0.28758	0.4478	0.0632	0.50228	0.36611
837.307	319.925	265.382	301.361	794.146	453.603		837.307	925.737	794.146	319.925	1645.81	454.207	236.341		3295.92	0.8315	0.94158	0.45059	0.4208	0.99952		3478.93	0.31498	0.2862	0.44701	0.06232	0.50152	0.365
838.993	289.849	254.668	298.978	791.896	451.702		838.993	926.089	791.896	289.849	1642.42	454.698	245.21		3293.99	0.83182	0.94154	0.45334	0.42255	0.99982		3477.51	0.314	0.28486	0.44629	0.06146	0.50082	0.36389
840.679	264.512	244.477	295.669	790.009	451.274		840.679	927.559	790.009	264.512	1638.67	448.565	242.035		3292.06	0.83217	0.94156	0.45609	0.42419	0.99985		3476.08	0.31295	0.2835	0.44544	0.06062	0.49998	0.36277
842.364	241.85	236.536	294.174	791.307	451.103		842.364	929.615	791.307	241.85	1635.1	437.234	220.46		3290.13	0.83244	0.94161	0.45904	0.42576	0.99969		3474.66	0.31185	0.28215	0.44452	0.05981	0.49902	0.36166
844.047	224.074	232.199	291.85	794.852	450.864		844.047	932.312	794.852	224.074	1631.6	421.843	200.156		3288.2	0.83258	0.94168	0.46218	0.42741	0.99951		3473.23	0.31077	0.28087	0.44368	0.05901	0.49814	0.36058
845.732	207.821	230.014	289.931	799.463	451.815		845.732	935.11	799.463	207.821	1628.91	411.771	178.515		3286.27	0.83259	0.94173	0.46524	0.42914	0.99938		3471.81	0.30978	0.27967	0.44301	0.05823	0.49744	0.35951
847.416	196.019	226.775	288.652	806.158	453.426		847.416	938.904	806.158	196.019	1626.93	399.637	155.336		3284.35	0.83262	0.94176	0.46807	0.43085	0.99926		3470.38	0.30881	0.27849	0.4424	0.05745	0.4968	0.3584
849.1	186.482	226.137	288.02	813.638	455.934		849.1	943.507	813.638	186.482	1625.11	390.363	134.625		3282.42	0.83283	0.94183	0.47077	0.43248	0.99919		3468.95	0.30777	0.27728	0.44171	0.05667	0.49604	0.35725
850.784	179.848	226.091	288.419	824.509	458.864		850.784	948.877	824.509	179.848	1624.31	382.685	125.182		3280.49	0.83318	0.94195	0.47352	0.43409	0.99923		3467.53	0.30666	0.27608	0.44098	0.05589	0.49519	0.35607
852.465	174.977	226.944	289.193	835.035	462.49		852.465	954.175	835.035	174.977	1623.26	376.319	116.988		3278.56	0.83352	0.94208	0.47641	0.43569	0.99936		3466.1	0.3056	0.27497	0.44045	0.05511	0.49456	0.35489
854.148	172.847	228.936	290.243	847.317	466.163		854.148	959.906	847.317	172.847	1623.06	371.08	109.147		3276.63	0.83378	0.94221	0.47948	0.43727	0.99957		3464.68	0.30473	0.274	0.44028	0.05434	0.49435	0.35371
855.831	173.214	231.473	291.375	860.468	469.761		855.831	968.989	860.468	173.214	1622.86	368.985	102.845		3274.7	0.83403	0.94229	0.48261	0.43878	0.99983		3463.25	0.30401	0.27309	0.44028	0.05358	0.49436	0.35249
857.513	175.332	234.631	292.559	872.606	473.572		857.513	1521.51	872.606	175.332	1623.06	365.207	99.4967		3272.77	0.8343	0.94228	0.48562	0.44023	0.99999		3461.83	0.30323	0.27211	0.44008	0.05282	0.49418	0.35122
859.193	180.268	237.934	293.805	885.422	477.276		859.193	1677.52	885.422	180.268	1622.81	362.183	95.4099		3270.85	0.83455	0.94222	0.48856	0.44168	0.9999		3460.4	0.30233	0.27106	0.43965	0.05207	0.49375	0.34992
860.875	187.066	241.958	295.059	895.228	480.12		860.875	990.121	895.228	187.066	1622.86	359.772	93.8251		3268.92	0.83474	0.94222	0.49159	0.4432	0.99967		3458.97	0.30136	0.27004	0.4392	0.0513	0.49329	0.34859
862.556	196.737	245.892	296.135	903.364	482.284		862.556	974.046	903.364	196.737	1622.99	357.844	92.9372		3266.99	0.83494	0.9423	0.49469	0.44478	0.99953		3457.55	0.30037	0.26904	0.43883	0.05049	0.49289	0.34719
864.235	207.642	249.208	296.822	912.068	482.777		864.235	970.095	912.068	207.642	1620.27	356.502	92.3664		3265.06	0.83525	0.94244	0.49776	0.44641	0.9996		3456.12	0.29929	0.26804	0.43842	0.04965	0.49243	0.34569
865.916	217.771	250.397	297.143	912.439	482.689		865.916	970.456	912.439	217.771	1615.43	355.232	91.6459		3263.13	0.83564	0.94259	0.50097	0.44807	0.99973		3454.7	0.29813	0.26699	0.4379	0.04881	0.49182	0.34418
867.597	228.592	249.863	296.803	907.768	480.488		867.597	971.339	907.768	228.592	1615.47	354.516	91.3869		3261.2	0.836	0.94268	0.50447	0.44968	0.9997		3453.27	0.29698	0.26593	0.43729	0.04803	0.49112	0.34277
869.277	236.965	249.206	296.041	895.903	477.031		869.277	968.275	895.903	236.965	1615.02	354.212	91.2676		3259.27	0.83624	0.94273	0.50802	0.45118	0.99957		3451.84	0.29598	0.26492	0.43665	0.04736	0.49043	0.34161
870.955	241.655	244.895	294.939	884.613	472.482		870.955	966.442	884.613	241.655	1614.02	353.907	91.0193		3257.35	0.83645	0.94287	0.51139	0.45263	0.99959		3450.42	0.29517	0.26397	0.43602	0.04683	0.48976	0.34071
872.634	241.374	242.704	293.603	866.356	466.189		872.634	963.446	866.356	241.374	1613.44	353.056	90.2997		3255.42	0.83673	0.94312	0.51475	0.45409	0.9998		3448.99	0.29451	0.26308	0.43541	0.04639	0.48914	0.34002
874.314	234.163	240.274	292.029	852.894	460.051		874.314	959.925	852.894	234.163	1612.23	352.09	89.3777		3253.49	0.83707	0.94332	0.51839	0.45559	0.99998		3447.57	0.29395	0.26227	0.43485	0.04602	0.48857	0.33945
875.99	226.523	237.192	290.433	839.348	454.95		875.99	956.013	839.348	226.523	1610.72	351.062	88.6205		3251.56	0.83738	0.94338	0.52214	0.45724	0.99998		3446.14	0.29346	0.26152	0.43434	0.04568	0.48806	0.33896
877.669	211.461	234.297	288.78	826.548	450.173		877.669	952.146	826.548	211.461	1609.42	349.983	87.9567		3249.63	0.83767	0.94342	0.52566	0.45911	0.9999		3444.72	0.29302	0.26081	0.43382	0.04539	0.48756	0.33854
879.345	198.687	231.472	287.069	813.886	446.391		879.345	947.842	813.886	198.687	1608.25	349.094	87.261		3247.7	0.83792	0.94354	0.52912	0.46107	0.99994		3443.29	0.29258	0.26011	0.4332	0.04515	0.48694	0.33819
881.023	187.513	228.87	285.191	809.131	442.454		881.023	944.052	809.131	187.513	1607.01	348.214	86.5531		3245.77	0.83815	0.94364	0.53289	0.46286	1.00011		3441.86	0.2921	0.25941	0.43245	0.04493	0.48615	0.33791
882.701	179.146	226.283	283.413	800.153	437.555		882.701	940.619	800.153	179.146	1605.62	347.203	85.6753		3243.85	0.83833	0.94358	0.53696	0.46444	1.00022		3440.44	0.2916	0.25874	0.43169	0.04471	0.48531	0.33768
884.376	169.337	224.221	281.692	795.938	433.942		884.376	938.104	795.938	169.337	1604.56	346.153	84.9528		3241.92	0.8385	0.94344	0.541	0.46596	1.00021		3439.01	0.29113	0.25814	0.43109	0.04447	0.48462	0.33745
886.053	161.828	222.708	280.138	792.258	430.543		886.053	934.539	792.258	161.828	1603	345.576	84.163		3239.99	0.83871	0.94342	0.54496	0.46755	1.00022		3437.59	0.29075	0.25763	0.43074	0.04421	0.48417	0.33722
887.73	152.161	221.593	278.612	788.823	427.557		887.73	932.243	788.823	152.161	1601.44	345.531	83.3913		3238.06	0.83901	0.94353	0.54896	0.46922	1.00033		3436.16	0.29041	0.25718	0.4305	0.04392	0.48385	0.33694
889.405	152.401	220.874	277.359	786.346	424.787		889.405	931.217	786.346	152.401	1599.86	345.47	82.6339		3236.13	0.83936	0.94363	0.55298	0.47098	1.00045		3434.74	0.29001	0.25674	0.43026	0.04362	0.48351	0.33661
891.081	150.369	220.81	276.327	784.359	422.059		891.081	930.79	784.359	150.369	1598.49	345.736	82.1705		3234.2	0.83967	0.94364	0.55699	0.4728	1.00047		3433.31	0.28955	0.25632	0.43001	0.04328	0.48315	0.33621
892.755	150.469	221.033	275.283	783.112	419.536		892.755	930.7	783.112	150.469	1597.39	346.214	82.0166		3232.27	0.83985	0.94364	0.56115	0.47463	1.00032		3431.88	0.28913	0.25598	0.42994	0.04291	0.48297	0.33578
894.43	154.362	220.873	274.293	783.326	417.237		894.43	931.308	783.326	154.362	1595.99	346.778	82.0192		3230.35	0.83997	0.9437	0.56552	0.47644	1.00008		3430.46	0.28881	0.25571	0.43006	0.04251	0.48303	0.33532
896.103	155.306	220.867	273.066	783.242	415.151		896.103	931.601	783.242	155.306	1594.35	347.625	82.3543		3228.42	0.84017	0.94382	0.57	0.47829	0.99992		3429.03	0.2885	0.25544	0.43017	0.0421	0.48309	0.33481
897.778	156.231	220.929	272.242	782.496	413.136		897.778	931.591	782.496	156.231	1591.36	348.547	82.9716		3226.49	0.8405	0.94394	0.57453	0.48019	0.99983		3427.61	0.28806	0.25511	0.43007	0.04168	0.48293	0.33424
899.453	156.31	221.194	271.391	780.596	411.326		899.453	931.094	780.596	156.31	1588.95	349.417	83.9619		3224.56	0.84086	0.944	0.57908	0.48214	0.99974		3426.18	0.28752	0.25476	0.42981	0.04126	0.48259	0.33366
901.125	155.809	221.434	270.767	779.045	409.702		901.125	930.077	779.045	155.809	1586.42	350.408	85.404		3222.63	0.84119	0.94406	0.58366	0.48408	0.99974		3424.75	0.28695	0.25443	0.42952	0.04085	0.48222	0.3331
902.799	157.994	222.067	270.555	776.755	408.373		902.799	929.322	776.755	157.994	1584.7	351.424	87.4416		3220.7	0.84148	0.94412	0.58837	0.48596	0.99989		3423.33	0.28638	0.25413	0.42926	0.04045	0.48185	0.33256
904.47	162.093	222.808	270.515	773.899	407.342		904.47	927.862	773.899	162.093	1583.24	352.564	89.9682		3218.77	0.84178	0.9442	0.59322	0.48784	0.99996		3421.9	0.28579	0.25384	0.429	0.04006	0.48145	0.33206
906.143	164.797	224.111	270.559	770.595	406.268		906.143	927.085	770.595	164.797	1582.03	353.508	92.7582		3216.85	0.8421	0.94425	0.59812	0.48986	0.99982		3420.48	0.28523	0.25357	0.42877	0.03968	0.48107	0.33162
907.815	167.933	225.693	270.55	767.67	404.717		907.815	925.807	767.67	167.933	1581.29	353.717	95.9478		3214.92	0.84236	0.94427	0.6031	0.49196	0.99962		3419.05	0.28474	0.25333	0.42856	0.03936	0.48073	0.3313
909.487	170.93	227.515	270.555	764.558	403.291		909.487	923.57	764.558	170.93	1580.67	355.342	99.4739		3212.99	0.84256	0.94432	0.6082	0.49407	0.99956		3417.63	0.28435	0.25313	0.42835	0.03912	0.48041	0.33112
911.158	173.928	229.594	270.509	760.409	401.937		911.158	921.617	760.409	173.928	1580.14	356.441	103.202		3211.06	0.84282	0.94448	0.6133	0.49623	0.99969		3416.2	0.28408	0.25299	0.42813	0.03897	0.4801	0.3311
912.83	181.317	231.587	270.291	756.048	400.934		912.83	919.432	756.048	181.317	1579.2	357.767	106.733		3209.13	0.84318	0.94469	0.61832	0.49844	0.99985		3414.77	0.28393	0.25291	0.42793	0.03891	0.47984	0.33121
914.499	190.74	233.814	269.465	752.206	399.77		914.499	917.448	752.206	190.74	1578.32	359.175	109.997		3207.2	0.84349	0.94477	0.62335	0.50064	0.99978		3413.35	0.28385	0.25287	0.42775	0.0389	0.4796	0.33141
916.171	195.011	235.712	268.971	748.768	398.568		916.171	916.15	748.768	195.011	1577.04	360.711	113.491		3205.27	0.84367	0.94466	0.62846	0.50284	0.99955		3411.92	0.28381	0.25286	0.42757	0.03892	0.47934	0.33166
917.84	199.714	237.27	268.255	745.489	397.568		917.84	915.337	745.489	199.714	1575.54	362.024	116.379		3203.35	0.84387	0.94456	0.63364	0.50511	0.99949		3410.5	0.28378	0.25288	0.42739	0.03895	0.47908	0.33194
919.511	204.694	237.985	266.857	743.428	396.356		919.511	914.573	743.428	204.694	1573.97	362.982	118.721		3201.42	0.84423	0.94464	0.63897	0.50746	0.99963		3409.07	0.28379	0.25294	0.42726	0.03899	0.47889	0.33224
921.179	208.708	238.034	266.1	741.153	395.163		921.179	914.207	741.153	208.708	1572.5	363.643	120.59		3199.49	0.84466	0.94486	0.6445	0.50973	0.99973		3407.65	0.28384	0.25303	0.42718	0.03904	0.47876	0.33255
922.849	211.637	237.159	265.142	739.343	393.733		922.849	913.884	739.343	211.637	1571.31	363.766	121.56		3197.56	0.845	0.94507	0.65009	0.51178	0.99977		3406.22	0.28393	0.25316	0.42713	0.0391	0.4787	0.33285
924.517	213.667	235.642	264.086	737.775	392.168		924.517	914.094	737.775	213.667	1570.18	363.302	120.972		3195.63	0.84528	0.9452	0.65553	0.51376	0.99979		3404.79	0.28404	0.25331	0.42712	0.03918	0.47869	0.33314
926.185	212.027	233.114	262.799	736.773	390.777		926.185	915.177	736.773	212.027	1568.98	362.508	119.107		3193.7	0.84558	0.94522	0.66084	0.51591	0.99978		3403.37	0.28414	0.25348	0.42712	0.03923	0.47872	0.33339
927.854	205.861	230.069	261.41	736.222	389.327		927.854	916.595	736.222	205.861	1567.93	361.221	116.812		3191.77	0.84591	0.94519	0.66618	0.51824	0.99971		3401.94	0.28416	0.25363	0.42707	0.03922	0.47868	0.33356
929.521	198.183	226.998	259.966	736.05	387.827		929.521	917.908	736.05	198.183	1567.45	358.955	114.249		3189.85	0.84623	0.94519	0.67151	0.52058	0.99959		3400.52	0.28404	0.25374	0.42695	0.03914	0.47852	0.33362
931.189	189.691	224.277	258.163	736.492	386.306		931.189	919.022	736.492	189.691	1566.5	356.822	111.252		3187.92	0.84652	0.94526	0.67675	0.52286	0.99936		3399.09	0.28381	0.25384	0.42679	0.03897	0.47829	0.33358
932.856	181.335	221.898	256.294	737.425	384.814		932.856	919.741	737.425	181.335	1565.44	354.446	108.791		3185.99	0.84681	0.94534	0.68202	0.5251	0.99904		3397.66	0.28352	0.25395	0.42667	0.03875	0.47806	0.33352
934.522	172.059	220.609	254.438	739.312	383.215		934.522	920.49	739.312	172.059	1564.49	352.744	106.626		3184.06	0.84715	0.94543	0.68743	0.52735	0.99881		3396.24	0.28325	0.25409	0.42657	0.03852	0.47786	0.33347
936.189	165.089	219.679	252.677	740.399	381.641		936.189	921.404	740.399	165.089	1563.68	351.496	105.026		3182.13	0.84763	0.94559	0.69292	0.52966	0.99877		3394.81	0.28301	0.25426	0.42649	0.03831	0.47767	0.33346
937.855	159.833	218.704	250.876	740.446	380.098		937.855	921.714	740.446	159.833	1563.17	350.819	103.869		3180.2	0.84815	0.94582	0.69844	0.53196	0.99891		3393.39	0.28278	0.25445	0.42642	0.03812	0.47747	0.3335
939.522	155.804	217.264	249.058	740.319	378.11		939.522	921.52	740.319	155.804	1562.68	349.898	103.02		3178.27	0.84855	0.94601	0.70404	0.53414	0.99912		3391.96	0.28256	0.25466	0.42638	0.03793	0.47728	0.33356
941.186	152.321	216.664	247.671	739.445	376.1		941.186	920.512	739.445	152.321	1562.28	350.351	102.43		3176.35	0.84884	0.94612	0.70967	0.53629	0.99928		3390.54	0.2823	0.2549	0.42638	0.03771	0.4771	0.33363
942.851	151.122	216.334	246.443	738.445	374.218		942.851	919.64	738.445	151.122	1561.73	350.036	101.769		3174.42	0.8492	0.9462	0.71517	0.53859	0.99928		3389.11	0.28201	0.25515	0.42642	0.03745	0.47694	0.33366
944.517	149.182	216.259	245.369	736.254	372.459		944.517	918.489	736.254	149.182	1561.16	349.258	101.487		3172.49	0.84968	0.94633	0.72051	0.54099	0.99908		3387.68	0.28167	0.25541	0.42651	0.03714	0.4768	0.33367
946.181	147.47	216.287	244.576	733.819	370.8		946.181	917.961	733.819	147.47	1559.99	347.581	100.671		3170.56	0.85018	0.94642	0.72594	0.54333	0.99882		3386.26	0.28135	0.25568	0.42662	0.03685	0.47668	0.33371
947.844	145.926	216.647	243.937	730.058	369.499		947.844	917.53	730.058	145.926	1559.6	346.298	99.6897		3168.63	0.85055	0.94644	0.7315	0.54557	0.99886		3384.83	0.28114	0.25599	0.42671	0.03666	0.47659	0.33386
949.51	144.695	216.783	243.399	726.737	367.992		949.51	917.311	726.737	144.695	1559.37	344.736	98.6608		3166.7	0.8508	0.94651	0.73702	0.54788	0.99937		3383.41	0.28109	0.25634	0.42681	0.03661	0.47655	0.33419
951.172	143.598	217.034	242.987	724.899	366.322		951.172	917.923	724.899	143.598	1559.12	342.953	97.6068		3164.77	0.85111	0.94676	0.74233	0.55027	0.99992		3381.98	0.2812	0.25677	0.42693	0.03667	0.47658	0.33466
952.835	142.492	217.524	242.609	723.928	364.475		952.835	918.74	723.928	142.492	1559.23	341.26	96.4166		3162.85	0.85159	0.94713	0.74756	0.55262	0.99994		3380.56	0.2814	0.25724	0.42709	0.03679	0.47666	0.33521
954.497	141.492	218.181	241.918	723.456	362.959		954.497	920.197	723.456	141.492	1559.42	339.642	95.2312		3160.92	0.85215	0.94741	0.75286	0.55483	0.99946		3379.13	0.2816	0.25774	0.42726	0.03691	0.47676	0.33575
956.161	140.562	218.683	241.301	724.161	361.103		956.161	921.675	724.161	140.562	1559.32	338.025	93.9132		3158.99	0.85263	0.94746	0.75827	0.55697	0.99907		3377.7	0.28179	0.25825	0.42741	0.03702	0.47685	0.33628
957.823	139.311	219.06	240.636	724.167	359.135		957.823	923.438	724.167	139.311	1558.8	337.172	92.4373		3157.06	0.853	0.9474	0.76365	0.55913	0.99905		3376.28	0.28199	0.25876	0.42752	0.03718	0.47692	0.33684
959.484	137.974	219.235	239.827	724.744	356.479		959.484	925.397	724.744	137.974	1557.49	335.927	90.9661		3155.13	0.85342	0.94745	0.76879	0.56136	0.9992		3374.85	0.28223	0.25928	0.42757	0.03739	0.47695	0.33745
961.147	136.959	218.489	238.932	725.28	353.83		961.147	926.636	725.28	136.959	1556.26	335.159	89.7715		3153.2	0.8539	0.94764	0.7737	0.56364	0.99921		3373.43	0.28245	0.2598	0.42755	0.03764	0.47691	0.3381
962.808	136.24	218.304	238.039	726.315	351.381		962.808	927.774	726.315	136.24	1555.33	334.586	88.8154		3151.27	0.85432	0.9478	0.77859	0.56595	0.99904		3372	0.28262	0.26032	0.4275	0.03786	0.47683	0.33874
964.468	135.454	218.125	237.021	727.237	348.65		964.468	928.852	727.237	135.454	1555.07	334.469	88.0183		3149.35	0.85461	0.94786	0.78359	0.56826	0.99884		3370.57	0.28274	0.26086	0.42751	0.03801	0.47678	0.33933
966.128	134.96	217.911	235.843	728.127	345.484		966.128	929.148	728.127	134.96	1554.78	335.46	87.3731		3147.42	0.85487	0.94794	0.78869	0.57056	0.99874		3369.15	0.28282	0.26143	0.42762	0.03807	0.47681	0.33986
967.79	134.476	218.03	234.709	726.732	342.977		967.79	928.373	726.732	134.476	1555.1	335.341	86.9655		3145.49	0.85525	0.9482	0.79374	0.57282	0.99881		3367.72	0.28288	0.262	0.42777	0.03808	0.47687	0.34034
969.45	134.308	218.484	233.723	725.932	340.267		969.45	928.632	725.932	134.308	1554.8	335.34	86.9262		3143.56	0.85569	0.94851	0.79867	0.57498	0.99903		3366.3	0.28292	0.26258	0.4279	0.03809	0.4769	0.34079
971.109	134.202	219.254	232.951	725.186	337.939		971.109	929.761	725.186	134.202	1554.48	335.611	87.211		3141.63	0.856	0.94862	0.80355	0.57697	0.99922		3364.87	0.28293	0.26315	0.42797	0.0381	0.47687	0.34126
972.768	134.073	219.829	232.375	724.719	335.667		972.768	930.333	724.719	134.073	1553.67	336.158	87.8427		3139.7	0.85615	0.94851	0.80848	0.57886	0.99922		3363.45	0.28294	0.26373	0.42803	0.03812	0.4768	0.34175
974.426	134.049	220.509	232.369	723.575	333.427		974.426	930.965	723.575	134.049	1553.56	336.935	88.5986		3137.77	0.85635	0.94843	0.81339	0.58084	0.99907		3362.02	0.28293	0.26433	0.42811	0.03812	0.47673	0.34225
976.087	134.113	220.384	232.043	722.296	331.674		976.087	931.579	722.296	134.113	1553.31	337.817	89.3876		3135.85	0.85675	0.94857	0.81818	0.58293	0.999		3360.59	0.28292	0.26494	0.42823	0.0381	0.4767	0.34275
977.745	134.417	219.99	231.684	721.675	330.367		977.745	932.448	721.675	134.417	1553.14	338.819	90.2572		3133.92	0.85719	0.94879	0.82291	0.58494	0.99907		3359.17	0.28291	0.26557	0.42838	0.03807	0.47668	0.34325
979.402	134.606	218.997	231.5	721.185	329.334		979.402	932.604	721.185	134.606	1552.82	339.395	91.1533		3131.99	0.85748	0.94891	0.8276	0.58682	0.99913		3357.74	0.28288	0.26621	0.42855	0.03803	0.47665	0.34374
981.059	134.756	218.467	231.487	720.705	329.012		981.059	931.607	720.705	134.756	1553.18	340.071	92.1825		3130.06	0.85772	0.949	0.83218	0.58875	0.99917		3356.32	0.28285	0.26686	0.42873	0.03797	0.47662	0.34425
982.716	134.743	217.852	231.466	720.852	328.589		982.716	931.853	720.852	134.743	1552.9	341.939	93.3162		3128.13	0.8581	0.94921	0.8367	0.59081	0.99929		3354.89	0.28287	0.26753	0.42892	0.03795	0.47661	0.34479
984.375	134.91	217.977	231.263	720.974	328.189		984.375	932.473	720.974	134.91	1551.8	343.837	94.4776		3126.2	0.85855	0.94951	0.84123	0.59284	0.9995		3353.47	0.28301	0.26823	0.42916	0.03802	0.47667	0.34542
986.031	135.018	218.291	231.809	720.882	327.809		986.031	933.169	720.882	135.018	1549.82	345.668	95.7433		3124.27	0.85886	0.94971	0.84572	0.59467	0.99968		3352.04	0.2833	0.26898	0.42943	0.0382	0.47681	0.34616
987.688	135.129	218.895	232.363	720.954	327.486		987.688	933.795	720.954	135.129	1549.4	347.408	96.7127		3122.35	0.85897	0.94974	0.85011	0.59631	0.99979		3350.61	0.28369	0.26975	0.42972	0.03846	0.47701	0.34698
989.343	135.049	219.611	232.906	720.483	327.171		989.343	934.303	720.483	135.049	1548.88	348.646	97.1422		3120.42	0.85907	0.94972	0.85449	0.59791	0.99996		3349.19	0.28411	0.27053	0.42999	0.03875	0.47719	0.3478
990.999	135.113	220.36	233.147	719.527	326.752		990.999	934.251	719.527	135.113	1548.95	349.275	97.248		3118.49	0.85931	0.9498	0.85889	0.59953	1.00019		3347.76	0.28447	0.2713	0.43023	0.03901	0.47732	0.34858
992.654	135.2	220.855	233.201	719.643	325.812		992.654	934.224	719.643	135.2	1549.75	349.748	96.9316		3116.56	0.85963	0.94993	0.86316	0.60112	1.00025		3346.34	0.28475	0.27205	0.43046	0.03921	0.47741	0.34929
994.309	135.425	221.285	233.019	719.066	325.089		994.309	934.165	719.066	135.425	1549.73	349.689	96.3851		3114.63	0.85995	0.95004	0.86724	0.60266	1.00001		3344.91	0.28496	0.27278	0.43069	0.03935	0.47748	0.34995
995.964	136.358	221.724	232.839	718.761	324.812		995.964	934.743	718.761	136.358	1549.19	348.96	95.7071		3112.7	0.86025	0.95014	0.87124	0.60429	0.99965		3343.48	0.28514	0.27352	0.43094	0.03948	0.47757	0.35057
997.62	136.626	222.338	232.295	718.254	324.484		997.62	935.341	718.254	136.626	1548.32	347.425	94.6835		3110.77	0.86057	0.95029	0.87527	0.60603	0.99945		3342.06	0.28535	0.27426	0.4312	0.03961	0.47767	0.3512
999.274	136.839	222.32	231.82	718.216	323.986		999.274	935.072	718.216	136.839	1546.9	345.277	93.2749		3108.85	0.86092	0.95044	0.8793	0.60782	0.99949		3340.63	0.28557	0.275	0.43147	0.03975	0.47778	0.35182
1000.93	136.644	222.327	231.588	717.825	323.39		1000.93	934.666	717.825	136.644	1545.66	343.007	91.7867		3106.92	0.86127	0.95055	0.88323	0.60957	0.99968		3339.21	0.2858	0.27575	0.43175	0.03989	0.47789	0.35243
1002.58	135.755	222.154	231.096	717.8	322.864		1002.58	934.346	717.8	135.755	1544.88	340.354	90.4022		3104.99	0.86155	0.95064	0.88705	0.61126	0.99994		3337.78	0.28599	0.27649	0.43202	0.03999	0.47799	0.353
1004.23	135.779	221.892	230.669	717.731	322.426		1004.23	934.353	717.731	135.779	1542.99	338.005	89.0838		3103.06	0.86175	0.95073	0.89092	0.61283	1.00019		3336.36	0.28615	0.27722	0.43225	0.04008	0.47804	0.35354
1005.89	136.123	221.571	230.272	717.039	322.383		1005.89	934.865	717.039	136.123	1540.27	335.84	88.0047		3101.13	0.86204	0.95091	0.89496	0.61429	1.00033		3334.93	0.28629	0.27793	0.43246	0.04017	0.47805	0.35409
1007.54	136.422	221.052	229.945	716.381	322.275		1007.54	935.708	716.381	136.422	1541.67	334.095	87.0567		3099.2	0.86248	0.95119	0.89905	0.61574	1.00031		3333.5	0.28644	0.27865	0.43265	0.04029	0.47805	0.35466
1009.19	136.849	220.484	229.515	716.08	322.189		1009.19	936.612	716.08	136.849	1542.7	333.615	86.1011		3097.27	0.86296	0.95143	0.90299	0.61723	1.00028		3332.08	0.28661	0.27938	0.43286	0.04041	0.47806	0.35526
1010.84	137.39	220.174	229.138	716.231	322.26		1010.84	937.604	716.231	137.39	1542	333.24	85.6624		3095.35	0.86332	0.95153	0.90676	0.61866	1.00034		3330.65	0.28678	0.2801	0.43311	0.04051	0.47809	0.35585
1012.49	137.946	220.161	228.802	716.513	322.455		1012.49	938.737	716.513	137.946	1541.44	333.364	85.5243		3093.42	0.86361	0.95155	0.91048	0.62004	1.0005		3329.23	0.28692	0.28084	0.4334	0.04056	0.47817	0.35641
1014.15	138.777	220.456	229.074	717.641	323.095		1014.15	939.466	717.641	138.777	1541.11	333.86	85.6842		3091.49	0.86394	0.95162	0.91404	0.62146	1.00065		3327.8	0.28705	0.28157	0.43373	0.04058	0.47827	0.35693
1015.8	139.555	221.083	229.437	719.271	323.727		1015.8	940.634	719.271	139.555	1540.8	333.976	85.9964		3089.56	0.86427	0.95175	0.91736	0.62295	1.00071		3326.38	0.2872	0.28231	0.4341	0.04061	0.47842	0.35745
1017.45	140.568	222.375	229.909	720.825	324.198		1017.45	940.811	720.825	140.568	1540.65	334.997	86.5513		3087.63	0.86453	0.95189	0.92063	0.62444	1.00071		3324.95	0.2874	0.28306	0.43447	0.04068	0.47859	0.358
1019.1	142.129	223.789	230.481	722.774	324.054		1019.1	940.712	722.774	142.129	1539.7	336.213	87.3863		3085.7	0.86476	0.95201	0.92405	0.62593	1.00077		3323.52	0.28767	0.28379	0.4348	0.04082	0.47875	0.35859
1020.75	144.043	225.369	231.103	725.763	323.802		1020.75	940.575	725.763	144.043	1539.51	337.546	88.5222		3083.77	0.86502	0.95211	0.92753	0.62745	1.00086		3322.1	0.288	0.28451	0.43506	0.04105	0.47887	0.35923
1022.4	146.208	227.136	231.733	728.876	323.917		1022.4	940.738	728.876	146.208	1539.02	339.123	89.9386		3081.85	0.86535	0.9522	0.93086	0.6289	1.0009		3320.67	0.28843	0.28522	0.43527	0.0414	0.47896	0.35994
1024.05	149.181	229.281	232.179	732.997	324.604		1024.05	941.232	732.997	149.181	1538.17	340.794	91.6938		3079.92	0.86569	0.95232	0.93407	0.63016	1.00085		3319.25	0.28892	0.28594	0.43544	0.04183	0.47904	0.3607
1025.69	152.899	231.783	232.642	738.019	325.603		1025.69	941.149	738.019	152.899	1537.66	342.765	93.7209		3077.99	0.86601	0.95246	0.9373	0.63135	1.00077		3317.82	0.2894	0.28665	0.43559	0.04227	0.47909	0.36146
1027.34	157.049	234.469	232.994	741.998	326.794		1027.34	941.214	741.998	157.049	1536.98	344.815	95.7874		3076.06	0.86631	0.95261	0.94047	0.63261	1.0007		3316.39	0.28982	0.28734	0.43572	0.04267	0.4791	0.36218
1028.99	161.459	237.349	233.71	746.33	328.184		1028.99	941.595	746.33	161.459	1536.67	346.302	97.8342		3074.13	0.86664	0.95277	0.94349	0.63396	1.00068		3314.97	0.29016	0.28801	0.43586	0.04301	0.4791	0.36284
1030.64	166.315	240.191	234.469	749.891	329.875		1030.64	942.213	749.891	166.315	1536.37	347.438	99.818		3072.2	0.86705	0.95296	0.94638	0.63532	1.00075		3313.54	0.29046	0.28868	0.43604	0.0433	0.47912	0.36346
1032.29	172.319	243.236	235.614	753.349	330.842		1032.29	943.877	753.349	172.319	1536.08	349.182	101.851		3070.27	0.86749	0.95318	0.9492	0.63673	1.00084		3312.12	0.29074	0.28934	0.43626	0.04356	0.47918	0.36407
1033.94	179.353	246.227	237.027	755.688	331.016		1033.94	945.516	755.688	179.353	1535.65	351.567	103.827		3068.35	0.86788	0.95339	0.952	0.63818	1.00096		3310.69	0.29106	0.29	0.4365	0.04385	0.47926	0.36468
1035.58	186.895	248.883	238.524	757.624	330.847		1035.58	947.013	757.624	186.895	1534.96	353.346	105.73		3066.42	0.86818	0.95358	0.9548	0.6396	1.00105		3309.27	0.29144	0.29066	0.43674	0.0442	0.47936	0.36533
1037.23	194.474	251.385	239.896	759.273	330.4		1037.23	947.968	759.273	194.474	1534.42	355.267	107.54		3064.49	0.86849	0.95374	0.9575	0.64092	1.00091		3307.84	0.29188	0.29133	0.43697	0.04461	0.47947	0.36603
1038.88	203.751	253.448	241.181	760.346	330.221		1038.88	948.82	760.346	203.751	1534.06	356.715	109.139		3062.56	0.86888	0.95389	0.95996	0.64217	1.00035		3306.41	0.29234	0.29199	0.43716	0.04506	0.47955	0.36674
1040.52	213.937	254.734	242.513	760.839	329.913		1040.52	949.622	760.839	213.937	1533.76	357.907	110.428		3060.63	0.86927	0.95407	0.96217	0.64343	0.99958		3304.99	0.29276	0.29264	0.43733	0.0455	0.47959	0.36744
1042.17	224.758	255.762	243.692	760.498	329.405		1042.17	950.502	760.498	224.758	1533.89	358.676	111.391		3058.7	0.86961	0.95425	0.96433	0.6447	0.99906		3303.56	0.29311	0.29326	0.43749	0.04589	0.47961	0.36808
1043.81	235.197	256.243	244.516	760.434	328.821		1043.81	951.264	760.434	235.197	1533.65	359.209	111.908		3056.77	0.86991	0.95434	0.9666	0.64587	0.99892		3302.14	0.29339	0.29388	0.43767	0.0462	0.47962	0.36867
1045.46	243.454	256.098	244.579	759.407	328.324		1045.46	952.325	759.407	243.454	1533.13	359.608	112.288		3054.85	0.87025	0.95439	0.96893	0.64698	0.99898		3300.71	0.2936	0.29449	0.43789	0.04645	0.47966	0.36919
1047.1	251.034	255.465	244.171	757.4	327.121		1047.1	953.601	757.4	251.034	1531.96	359.848	112.504		3052.92	0.87065	0.95451	0.97122	0.64814	0.99913		3299.28	0.29378	0.2951	0.43814	0.04663	0.47973	0.36967
1048.75	251.279	254.18	243.098	754.611	326.402		1048.75	954.763	754.611	251.279	1531.27	360.142	112.48		3050.99	0.871	0.95473	0.97359	0.64936	0.99944		3297.86	0.29391	0.2957	0.43844	0.04675	0.47983	0.37009
1050.39	241.211	252.021	242	751.66	325.691		1050.39	955.843	751.66	241.211	1530.75	360.651	112.178		3049.06	0.87126	0.95495	0.97615	0.65052	1		3296.43	0.29402	0.2963	0.43878	0.04683	0.47996	0.37047
1052.04	231.34	248.452	240.982	749.06	325.334		1052.04	956.731	749.06	231.34	1530.34	358.673	111.718		3047.13	0.87154	0.95507	0.97866	0.65161	1.0006		3295.01	0.29409	0.2969	0.43914	0.04686	0.48011	0.37081
1053.68	221.287	244.019	240.075	746.571	325.206		1053.68	957.629	746.571	221.287	1530.19	360.313	110.668		3045.2	0.87192	0.95512	0.98089	0.65273	1.00108		3293.58	0.29415	0.2975	0.43955	0.04688	0.48031	0.37112
1055.32	211.342	241.453	239.207	743.915	324.982		1055.32	958.531	743.915	211.342	1530.05	436.657	110.256		3043.27	0.87233	0.9552	0.98292	0.65396	1.00143		3292.16	0.29424	0.29811	0.43998	0.04691	0.48057	0.37142
1056.96	201.615	239.318	238.374	741.892	324.682		1056.96	959.95	741.892	201.615	1530.31	463.72	110.202		3041.35	0.87267	0.95535	0.98491	0.65523	1.00158		3290.73	0.29438	0.29871	0.44041	0.04698	0.48083	0.37173
1058.61	193.1	237.256	237.808	740.32	324.31		1058.61	961.59	740.32	193.1	1530.89	355.357	110.291		3039.42	0.87297	0.95551	0.9868	0.65644	1.00152		3289.3	0.29454	0.29927	0.44075	0.04712	0.48104	0.37205
1060.25	186.234	235.916	237.367	738.611	324.069		1060.25	962.951	738.611	186.234	1531.26	353.748	110.663		3037.49	0.87332	0.95568	0.98855	0.6575	1.00131		3287.88	0.29471	0.2998	0.44099	0.04732	0.48115	0.37238
1061.89	180.386	235.03	237.176	738.24	323.942		1061.89	964.16	738.24	180.386	1531.52	357.701	111.37		3035.56	0.87366	0.95589	0.99018	0.65842	1.00103		3286.45	0.29489	0.3003	0.44116	0.04759	0.48118	0.37275
1063.53	175.392	235.016	237.152	737.993	323.972		1063.53	965.071	737.993	175.392	1531.55	358.397	112.797		3033.63	0.87391	0.95604	0.99173	0.65923	1.00074		3285.03	0.29508	0.30079	0.44129	0.0479	0.48118	0.37315
1065.17	172.556	235.579	237.372	739.671	324.292		1065.17	965.752	739.671	172.556	1531.55	358.756	114.538		3031.7	0.87403	0.95606	0.99313	0.65998	1.00053		3283.6	0.29527	0.30128	0.44144	0.04821	0.4812	0.37356
1066.82	171.649	236.995	237.875	740.857	324.339		1066.82	966.794	740.857	171.649	1531.38	362.851	116.55		3029.77	0.87411	0.95598	0.99422	0.66073	1.00026		3282.18	0.29544	0.30177	0.44163	0.04851	0.48124	0.37397
1068.46	173.139	239.228	238.54	743.121	324.295		1068.46	968.353	743.121	173.139	1531.32	364.678	118.976		3027.85	0.87416	0.95586	0.99507	0.66151	0.99983		3280.75	0.29562	0.30225	0.44185	0.04879	0.48132	0.37437
1070.1	176.973	242.256	239.261	745.437	324.449		1070.1	970.496	745.437	176.973	1531.16	366.354	121.432		3025.92	0.87415	0.95573	0.996	0.66226	0.9995		3279.32	0.29579	0.30271	0.44207	0.04908	0.4814	0.37477
1071.74	181.991	245.854	240.141	747.888	324.985		1071.74	972.33	747.888	181.991	1530.84	369.804	123.999		3023.99	0.87403	0.95559	0.99715	0.6628	0.99949		3277.9	0.29597	0.30316	0.44228	0.0494	0.48147	0.37518
1073.38	188.489	249.488	240.994	749.85	325.31		1073.38	974.207	749.85	188.489	1530.54	373.269	126.483		3022.06	0.87371	0.95531	0.99825	0.66305	0.99957		3276.47	0.29617	0.30362	0.44251	0.04974	0.48156	0.37561
1075.02	195.331	252.657	241.481	753.308	325.797		1075.02	975.985	753.308	195.331	1530.22	376.379	128.647		3020.13	0.87305	0.95481	0.99901	0.66299	0.99955		3275.05	0.29638	0.30409	0.44276	0.05009	0.48167	0.37604
1076.65	202.322	255.788	241.575	756.725	326.419		1076.65	977.513	756.725	202.322	1529.74	379.501	130.553		3018.2	0.872	0.95416	0.99951	0.66252	0.99956		3273.62	0.29658	0.30455	0.443	0.05045	0.4818	0.37646
1078.29	209.591	257.366	241.538	760.327	326.875		1078.29	978.394	760.327	209.591	1529.41	381.112	132.114		3016.27	0.87053	0.95338	0.99987	0.66153	0.99974		3272.19	0.29677	0.30501	0.44325	0.05081	0.48193	0.37687
1079.93	216.531	258.67	241.453	764.637	327.147		1079.93	979.038	764.637	216.531	1529.02	382.517	133.23		3014.35	0.86855	0.95237	1	0.65993	0.99995		3270.77	0.29693	0.30547	0.4435	0.05118	0.48207	0.37726
1081.57	222.689	259.241	241.313	767.638	327.692		1081.57	979.401	767.638	222.689	1528.8	383.803	133.755		3012.42	0.86596	0.95102	0.99961	0.65766	1		3269.34	0.29708	0.30592	0.44377	0.05152	0.48224	0.37764
1083.21	227.366	259.666	241.04	769.752	328.427		1083.21	979.758	769.752	227.366	1528.8	380.851	133.688		3010.49	0.86279	0.94933	0.99848	0.65478	0.99982		3267.92	0.29717	0.30637	0.44403	0.05183	0.48239	0.378
1084.85	230.267	260.22	240.587	770.992	328.763		1084.85	980.028	770.992	230.267	1528.86	381.049	133.123		3008.56	0.85914	0.94735	0.99663	0.65142	0.99947		3266.49	0.29722	0.30682	0.44429	0.0521	0.48251	0.37832
1086.48	230.237	259.398	239.852	770.778	329.051		1086.48	979.702	770.778	230.237	1528.96	381.256	131.794		3006.63	0.85505	0.94512	0.99417	0.64762	0.99911		3265.07	0.29723	0.30725	0.44454	0.05235	0.4826	0.37862
1088.12	229.206	258.284	238.974	771.267	329.116		1088.12	979.158	771.267	229.206	1529.26	380.234	130.394		3004.7	0.85052	0.94264	0.99103	0.64339	0.99883		3263.64	0.29724	0.30769	0.44481	0.05261	0.48271	0.37893
1089.76	227.345	256.774	238.134	770.474	329.286		1089.76	978.785	770.474	227.345	1529.78	379.239	129.14		3002.77	0.84574	0.94003	0.98693	0.63891	0.99849		3262.21	0.29729	0.30815	0.44514	0.0529	0.4829	0.37928
1091.39	223.352	254.618	237.171	769.024	329.088		1091.39	978.721	769.024	223.352	1529.83	377.961	127.992		3000.85	0.84104	0.93747	0.98163	0.63454	0.99788		3260.79	0.29742	0.30865	0.44554	0.05322	0.48318	0.37966
1093.03	217.862	252.163	236.104	766.663	328.367		1093.03	978.318	766.663	217.862	1529.49	376.422	127.036		2998.92	0.83672	0.93515	0.97498	0.63055	0.99696		3259.36	0.29759	0.30917	0.44597	0.05357	0.4835	0.38004
1094.66	211.908	249.035	234.87	764.158	327.614		1094.66	977.411	764.158	211.908	1528.78	374.5	126.217		2996.99	0.83296	0.93316	0.96674	0.62706	0.99589		3257.94	0.29777	0.30967	0.44636	0.05394	0.4838	0.38041
1096.3	205.981	246.177	233.726	761.461	326.953		1096.3	977.003	761.461	205.981	1528.02	372.405	125.675		2995.06	0.82997	0.93163	0.9569	0.6242	0.99482		3256.51	0.29793	0.31016	0.44669	0.05433	0.48402	0.38078
1097.93	199.746	243.891	232.849	759.377	326.449		1097.93	976.467	759.377	199.746	1527.21	372.264	124.442		2993.13	0.82805	0.93064	0.94584	0.62219	0.99377		3255.09	0.29807	0.31062	0.44695	0.05474	0.48418	0.38116
1099.57	192.96	241.868	232.341	757.392	325.858		1099.57	975.963	757.392	192.96	1526.53	371.778	123.27		2991.2	0.82739	0.93027	0.93399	0.62123	0.99273		3253.66	0.29819	0.31106	0.44715	0.05518	0.48428	0.38154
1101.2	186.199	240.084	232.106	755.348	325.579		1101.2	975.634	755.348	186.199	1525.91	372.007	122.057		2989.27	0.82813	0.93064	0.92153	0.62159	0.99174		3252.23	0.29831	0.3115	0.44734	0.05565	0.48436	0.38195
1102.84	180.189	238.635	231.959	753.364	325.558		1102.84	974.403	753.364	180.189	1525.19	375.722	120.65		2987.35	0.83038	0.9319	0.90881	0.62366	0.99086		3250.81	0.29845	0.31195	0.44754	0.05614	0.48446	0.38239
1104.47	174.881	237.212	231.987	752.393	326.198		1104.47	973.599	752.393	174.881	1524.38	599.304	119.247		2985.42	0.83425	0.93409	0.89654	0.62787	0.99012		3249.38	0.29863	0.3124	0.44776	0.05667	0.4846	0.38286
1106.1	170.832	236.133	232.1	752.218	326.363		1106.1	972.945	752.218	170.832	1524.06	471.939	117.877		2983.49	0.83963	0.93704	0.88559	0.63434	0.98949		3247.96	0.29884	0.31287	0.44801	0.05723	0.48477	0.38336
1107.74	167.423	235.047	232.209	751.312	325.936		1107.74	972.514	751.312	167.423	1523.53	371.907	116.469		2981.56	0.8461	0.94043	0.87654	0.64265	0.98906		3246.53	0.29906	0.31334	0.44829	0.0578	0.48497	0.38388
1109.37	165.248	234.648	232.147	750.657	324.92		1109.37	971.967	750.657	165.248	1523.59	369.531	115.13		2979.63	0.85304	0.94399	0.86953	0.65197	0.9889		3245.1	0.29929	0.31383	0.44859	0.05838	0.48519	0.38439
1111	164.074	234.358	232.015	750.499	324.231		1111	969.97	750.499	164.074	1523.98	366.003	113.684		2977.7	0.85977	0.94749	0.86468	0.66132	0.98908		3243.68	0.2995	0.31433	0.44892	0.05895	0.48544	0.38489
1112.63	164.119	234.553	231.83	751.381	324.12		1112.63	969.128	751.381	164.119	1524.5	366.091	112.065		2975.77	0.86573	0.95064	0.86251	0.66979	0.98964		3242.25	0.29969	0.31483	0.44926	0.05949	0.4857	0.38537
1114.27	164.309	235.116	231.396	752.567	324.753		1114.27	968.367	752.567	164.309	1525.04	360.701	110.255		2973.85	0.87058	0.95314	0.86387	0.67683	0.99041		3240.83	0.29984	0.31534	0.4496	0.06003	0.48595	0.38584
1115.9	165.506	235.755	230.951	753.792	326.182		1115.9	967.973	753.792	165.506	1526.02	353.243	108.691		2971.92	0.87422	0.9549	0.86937	0.68233	0.99117		3239.4	0.29999	0.31586	0.44994	0.06057	0.48621	0.38631
1117.53	167.07	236.787	230.466	754.333	326.641		1117.53	967.771	754.333	167.07	1526.75	348.885	107.367		2969.99	0.87681	0.9561	0.87881	0.68654	0.99191		3237.98	0.30014	0.31641	0.45033	0.06113	0.48652	0.3868
1119.16	169.038	237.809	229.997	754.723	326.09		1119.16	967.347	754.723	169.038	1527.23	351.311	106.632		2968.06	0.87863	0.957	0.89098	0.68974	0.9928		3236.55	0.30031	0.31699	0.45077	0.06168	0.48688	0.3873
1120.79	171.338	238.737	229.588	756.709	325.536		1120.79	967.346	756.709	171.338	1527.71	355.324	106.178		2966.13	0.87992	0.95771	0.90402	0.69209	0.9939		3235.12	0.30046	0.31756	0.4512	0.06222	0.48722	0.38779
1122.42	173.951	239.605	229.261	756.992	324.85		1122.42	967.453	756.992	173.951	1527.8	352.674	106.163		2964.2	0.88072	0.95814	0.91596	0.69376	0.99501		3233.7	0.30056	0.31813	0.4516	0.06276	0.4875	0.38827
1124.05	176.438	240.376	228.896	755.437	323.877		1124.05	967.361	755.437	176.438	1527.67	356.384	106.352		2962.28	0.88095	0.95821	0.92528	0.69478	0.99587		3232.27	0.30066	0.3187	0.452	0.0633	0.48777	0.38875
1125.68	178.844	240.859	228.856	754.697	322.595		1125.68	966.978	754.697	178.844	1527.1	357.171	106.769		2960.35	0.88058	0.958	0.93112	0.69502	0.99637		3230.85	0.30081	0.31929	0.45246	0.06388	0.48811	0.38927
1127.31	181.319	241.079	229.017	753.072	321.196		1127.31	967.344	753.072	181.319	1526.36	358.677	107.606		2958.42	0.87971	0.95762	0.93337	0.69447	0.9966		3229.42	0.30104	0.31992	0.45296	0.06453	0.48853	0.38983
1128.94	183.182	241	229.031	752.056	319.548		1128.94	969.544	752.056	183.182	1525.57	360.106	109.288		2956.49	0.87833	0.95694	0.93259	0.69323	0.99664		3228	0.3013	0.32057	0.45349	0.06521	0.489	0.39041
1130.57	184.64	240.84	228.847	751.167	317.738		1130.57	969.213	751.167	184.64	1524.49	361.76	111.319		2954.56	0.87627	0.95577	0.92962	0.69134	0.9965		3226.57	0.30155	0.32122	0.454	0.0659	0.48946	0.39096
1132.19	185.485	240.305	228.132	749.283	315.955		1132.19	967.349	749.283	185.485	1523.38	362.614	110.979		2952.63	0.87348	0.95419	0.92513	0.68878	0.99615		3225.14	0.30174	0.32186	0.45446	0.06656	0.48986	0.39149
1133.82	185.309	239.354	227.189	746.534	314.311		1133.82	965.262	746.534	185.309	1522.25	362.174	109.831		2950.7	0.8702	0.95241	0.91951	0.68566	0.99558		3223.72	0.30187	0.32249	0.45488	0.0672	0.49023	0.39198
1135.45	184.813	237.996	226.077	743.07	312.356		1135.45	962.167	743.07	184.813	1521.14	361.505	109.802		2948.78	0.86686	0.95061	0.9131	0.68239	0.99488		3222.29	0.30198	0.32312	0.45529	0.06783	0.49058	0.39246
1137.08	183.34	236.442	224.95	738.613	310.532		1137.08	959.397	738.613	183.34	1519.98	360.772	109.977		2946.85	0.86396	0.94896	0.90624	0.67955	0.99415		3220.87	0.30209	0.32375	0.45571	0.06849	0.49094	0.39296
1138.7	180.794	234.359	224.043	734.164	308.862		1138.7	956.79	734.164	180.794	1519.16	359.841	109.867		2944.92	0.862	0.94776	0.89922	0.67774	0.99341		3219.44	0.30221	0.32438	0.45613	0.06919	0.4913	0.39348
1140.33	177.552	232.31	223.145	729.102	307.212		1140.33	953.96	729.102	177.552	1518.94	358.795	109.61		2942.99	0.86139	0.94735	0.89232	0.67743	0.99258		3218.01	0.30237	0.32501	0.45655	0.06996	0.49166	0.39404
1141.96	173.59	230.813	222.15	725.177	305.683		1141.96	951.135	725.177	173.59	1519.39	357.534	108.546		2941.06	0.86234	0.94789	0.88603	0.67874	0.99162		3216.59	0.30259	0.32565	0.45698	0.07081	0.49203	0.39467
1143.58	169.091	229.211	221.196	722.942	304.36		1143.58	948.166	722.942	169.091	1519.5	356.116	106.618		2939.13	0.86473	0.94923	0.88116	0.68145	0.99065		3215.16	0.30288	0.32633	0.45746	0.07174	0.49247	0.39536
1145.21	164.082	227.801	220.413	721.744	303.332		1145.21	947.066	721.744	164.082	1519.35	354.372	104.791		2937.2	0.86806	0.951	0.87838	0.68515	0.98983		3213.74	0.30322	0.32704	0.45801	0.07271	0.493	0.39608
1146.83	159.369	226.433	219.875	722.745	302.582		1146.83	946.397	722.745	159.369	1519.21	352.628	102.865		2935.28	0.87173	0.95283	0.87786	0.68939	0.98933		3212.31	0.30355	0.32776	0.45858	0.07368	0.49355	0.39679
1148.46	155.111	225.136	219.749	727.361	302.319		1148.46	946.263	727.361	155.111	1519.31	351.054	100.712		2933.35	0.87533	0.95459	0.87933	0.69371	0.98922		3210.89	0.30384	0.32847	0.45911	0.07464	0.49406	0.39746
1150.08	151.481	224.126	220.613	726.668	302.574		1150.08	946.544	726.668	151.481	1519.65	349.301	98.6533		2931.42	0.87872	0.95628	0.88241	0.69779	0.98958		3209.46	0.30407	0.32916	0.4596	0.0756	0.49452	0.39812
1151.71	148.212	223.183	221.774	724.115	302.655		1151.71	946.428	724.115	148.212	1519.81	347.93	96.7638		2929.49	0.8818	0.9579	0.88667	0.70154	0.99038		3208.03	0.30427	0.32984	0.46006	0.07656	0.49495	0.39878
1153.33	145.388	222.181	222.411	721.284	302.975		1153.33	946.593	721.284	145.388	1520.04	346.76	94.9888		2927.56	0.88449	0.95936	0.89162	0.70495	0.99132		3206.61	0.30447	0.33054	0.46053	0.07755	0.49538	0.39948
1154.96	143.318	221.348	223.119	719.345	303.274		1154.96	945.681	719.345	143.318	1520.02	345.706	93.4685		2925.63	0.88684	0.96066	0.89689	0.70805	0.99213		3205.18	0.3047	0.33126	0.46104	0.07858	0.49585	0.40021
1156.58	141.831	220.66	223.767	717.96	303.714		1156.58	946.306	717.96	141.831	1519.99	344.819	92.2214		2923.7	0.88895	0.96187	0.90226	0.71098	0.99291		3203.76	0.30497	0.33202	0.46162	0.07965	0.4964	0.40098
1158.2	141.119	220.274	224.202	718.046	303.99		1158.2	947.019	718.046	141.119	1519.77	344.246	92.0178		2921.78	0.89091	0.96297	0.90762	0.71385	0.99386		3202.33	0.30529	0.3328	0.46223	0.08077	0.49702	0.40177
1159.83	140.499	220.347	224.411	718.492	304.176		1159.83	947.908	718.492	140.499	1519.66	343.736	91.2383		2919.85	0.8927	0.96391	0.91285	0.71666	0.99496		3200.91	0.30563	0.33359	0.46285	0.08191	0.49766	0.40258
1161.45	140.291	220.658	224.479	720.32	304.392		1161.45	949.124	720.32	140.291	1519.56	343.222	89.7482		2917.92	0.89439	0.96477	0.91764	0.71936	0.99611		3199.48	0.30596	0.33436	0.46345	0.08309	0.49827	0.40338
1163.07	140.151	221.262	224.575	721.964	304.664		1163.07	950.133	721.964	140.151	1519.53	342.664	88.7974		2915.99	0.89599	0.96561	0.92166	0.72195	0.99718		3198.05	0.3063	0.33512	0.46403	0.08429	0.49888	0.40419
1164.69	140.345	222.066	224.44	723.833	304.796		1164.69	951.475	723.833	140.345	1519.65	342.014	87.8893		2914.06	0.89737	0.96626	0.92471	0.72428	0.99794		3196.63	0.30666	0.3359	0.46464	0.08552	0.49953	0.40501
1166.31	140.998	223.185	224.298	724.645	304.596		1166.31	953.156	724.645	140.998	1520.3	341.337	87.4666		2912.13	0.89839	0.96652	0.92694	0.72625	0.99819		3195.2	0.30703	0.33671	0.46528	0.08678	0.50023	0.40586
1167.93	141.42	224.141	224.25	724.82	303.623		1167.93	954.799	724.82	141.42	1520.75	341.085	87.0464		2910.2	0.8992	0.96655	0.9286	0.72801	0.99807		3193.78	0.30742	0.33753	0.46594	0.08806	0.50099	0.4067
1169.56	141.703	224.808	224.21	725.453	303.163		1169.56	956.758	725.453	141.703	1521.11	341.055	86.6307		2908.28	0.90011	0.96671	0.92976	0.72987	0.99792		3192.35	0.3078	0.33836	0.4666	0.08934	0.50174	0.40753
1171.18	142.119	225.463	224.085	725.277	302.754		1171.18	958.951	725.277	142.119	1521.25	341.224	86.358		2906.35	0.90127	0.96716	0.93038	0.73199	0.99787		3190.92	0.30814	0.33916	0.4672	0.09064	0.50242	0.40833
1172.8	142.485	226.282	223.665	725.353	302.322		1172.8	961.411	725.353	142.485	1521.36	341.267	86.0053		2904.42	0.90259	0.96772	0.93053	0.73433	0.99779		3189.5	0.30845	0.33993	0.46775	0.09197	0.50305	0.40914
1174.42	142.937	227.193	223.33	726.201	301.711		1174.42	963.911	726.201	142.937	1521.33	340.876	85.9755		2902.49	0.90389	0.96817	0.93031	0.73679	0.99763		3188.07	0.30875	0.34071	0.46828	0.09334	0.50367	0.40996
1176.04	143.39	228.003	223.06	727.64	301.632		1176.04	966.267	727.64	143.39	1521.21	340.612	86.0261		2900.56	0.90516	0.96855	0.92966	0.73936	0.99752		3186.65	0.30906	0.34149	0.46885	0.09474	0.50432	0.4108
1177.66	143.903	228.701	222.5	728.309	301.852		1177.66	968.46	728.309	143.903	1520.84	340.824	86.3698		2898.63	0.90647	0.96905	0.9285	0.74204	0.99759		3185.22	0.3094	0.3423	0.46945	0.09617	0.50502	0.41166
1179.28	144.553	229.066	222.035	729.78	302.109		1179.28	969.715	729.78	144.553	1520.52	341.311	86.96		2896.7	0.90778	0.96967	0.92693	0.74472	0.99768		3183.8	0.30975	0.34312	0.47009	0.09763	0.50578	0.41253
1180.89	145.524	229.296	221.776	730.856	302.246		1180.89	969.973	730.856	145.524	1520.37	342.343	87.5553		2894.78	0.90897	0.97021	0.92503	0.74724	0.99759		3182.37	0.31013	0.34397	0.47078	0.09911	0.50659	0.41342
1182.51	146.068	229.16	221.449	732.404	302.518		1182.51	971.41	732.404	146.068	1520.29	343.458	88.0835		2892.85	0.90999	0.97054	0.92274	0.74959	0.99736		3180.94	0.31052	0.34484	0.4715	0.1006	0.50746	0.41431
1184.13	146.518	229.217	221.011	733.878	302.995		1184.13	973.273	733.878	146.518	1519.9	460.454	88.4102		2890.92	0.91097	0.97079	0.9201	0.75184	0.99718		3179.52	0.31089	0.34569	0.4722	0.1021	0.50831	0.41519
1185.75	147.045	228.881	220.46	735.198	304.98		1185.75	975.726	735.198	147.045	1519.83	715.926	88.601		2888.99	0.91197	0.97117	0.91742	0.75405	0.99712		3178.09	0.31124	0.34652	0.47285	0.10362	0.50913	0.41605
1187.37	147.539	228.61	219.982	736.546	306.605		1187.37	977.437	736.546	147.539	1519.86	348.105	88.8122		2887.06	0.91302	0.97168	0.915	0.7563	0.99704		3176.67	0.31155	0.34733	0.47346	0.10515	0.50991	0.41692
1188.98	147.845	228.864	219.589	737.754	307.576		1188.98	979.274	737.754	147.845	1519.99	344.353	89.1865		2885.13	0.91421	0.97219	0.913	0.75879	0.9968		3175.24	0.31186	0.34813	0.47408	0.10672	0.51069	0.41781
1190.6	148.036	229.031	219.506	739.367	308.386		1190.6	980.939	739.367	148.036	1520.34	345.055	88.8365		2883.2	0.91567	0.97271	0.91159	0.7617	0.99642		3173.82	0.31218	0.34895	0.47472	0.10831	0.51151	0.41871
1192.22	148.646	229.35	219.669	740.569	309.098		1192.22	982.314	740.569	148.646	1520.67	345.989	89.0977		2881.28	0.91745	0.97336	0.91121	0.76497	0.99606		3172.39	0.31252	0.34977	0.47538	0.10993	0.51235	0.41963
1193.83	149.553	230.207	220.065	742.214	309.84		1193.83	983.885	742.214	149.553	1520.97	347.837	88.8706		2879.35	0.91952	0.97422	0.91227	0.76851	0.99583		3170.96	0.31289	0.3506	0.47607	0.11159	0.51323	0.42057
1195.45	150.574	231.119	221.103	745.091	310.276		1195.45	984.849	745.091	150.574	1521.53	345.92	88.7475		2877.42	0.92182	0.97521	0.9148	0.77222	0.99563		3169.54	0.31331	0.35144	0.47677	0.11332	0.51414	0.42155
1197.07	152.107	232.185	222.252	747.143	310.502		1197.07	986.533	747.143	152.107	1522.11	347.289	90.5374		2875.49	0.92425	0.9762	0.91855	0.77603	0.99547		3168.11	0.31381	0.35229	0.4775	0.11512	0.51509	0.42258
1198.68	153.911	232.863	223.382	749.159	310.446		1198.68	988.597	749.159	153.911	1523.05	347.998	90.4722		2873.56	0.92674	0.97721	0.92318	0.77991	0.99553		3166.69	0.31438	0.35312	0.4782	0.117	0.51604	0.42366
1200.3	155.374	233.327	224.235	750.552	310.418		1200.3	990.489	750.552	155.374	1523.92	348.91	88.8714		2871.63	0.92927	0.97837	0.92841	0.78377	0.99585		3165.26	0.31498	0.35396	0.47889	0.11895	0.51697	0.42477
1201.91	156.764	233.747	224.923	752.117	310.215		1201.91	992.063	752.117	156.764	1524.66	349.427	89.0118		2869.7	0.93174	0.9796	0.93395	0.78754	0.99622		3163.83	0.31559	0.3548	0.47957	0.12094	0.51791	0.42592
1203.53	159.28	234.136	225.493	753.993	309.861		1203.53	993.484	753.993	159.28	1525.24	350.15	88.8441		2867.78	0.93397	0.98058	0.93957	0.79113	0.99636		3162.41	0.31622	0.35567	0.4803	0.12295	0.51892	0.42708
1205.14	160.121	234.522	226.09	756.558	309.566		1205.14	994.55	756.558	160.121	1525.79	351.288	89.1123		2865.85	0.93593	0.98121	0.94498	0.7946	0.99625		3160.98	0.31684	0.35655	0.48106	0.12496	0.51999	0.42824
1206.75	161.069	234.928	226.601	758.313	309.4		1206.75	995.341	758.313	161.069	1526.04	352.36	89.6426		2863.92	0.93782	0.98183	0.94994	0.79815	0.99608		3159.56	0.31741	0.35743	0.4818	0.12695	0.52104	0.42936
1208.37	161.91	235.979	227.205	760.067	309.308		1208.37	995.708	760.067	161.91	1526.21	353.16	90.3689		2861.99	0.93976	0.98269	0.95437	0.80184	0.996		3158.13	0.31791	0.35828	0.48251	0.12893	0.52207	0.43044
1209.98	162.446	236.8	227.77	761.568	309.159		1209.98	996.109	761.568	162.446	1526.31	353.959	91.3598		2860.06	0.9417	0.98365	0.95836	0.80545	0.99596		3156.71	0.31838	0.35912	0.48319	0.13091	0.52308	0.4315
1211.59	162.527	237.875	228.11	762.527	308.864		1211.59	995.967	762.527	162.527	1526.24	355.066	92.2104		2858.13	0.94358	0.9845	0.96202	0.80889	0.99603		3155.28	0.31885	0.35996	0.48386	0.13293	0.52412	0.43259
1213.21	162.564	238.209	228.366	763.167	308.48		1213.21	995.826	763.167	162.564	1526.07	356.04	92.8267		2856.2	0.94547	0.98532	0.9653	0.8123	0.99647		3153.85	0.31936	0.3608	0.48452	0.13502	0.52517	0.4337
1214.82	162.301	237.125	228.47	763.018	308.338		1214.82	995.774	763.018	162.301	1525.73	357.161	93.5522		2854.28	0.9474	0.98628	0.96821	0.81575	0.99739		3152.43	0.31989	0.36164	0.48519	0.13714	0.52624	0.43485
1216.43	162.066	236.921	228.504	763.051	308.489		1216.43	995.666	763.051	162.066	1525.32	358.118	94.3969		2852.35	0.94928	0.98731	0.97091	0.81905	0.99853		3151	0.32043	0.36251	0.48589	0.13928	0.52735	0.43603
1218.04	161.645	236.762	228.143	762.145	308.327		1218.04	995.403	762.145	161.645	1525.15	359.319	95.2149		2850.42	0.95101	0.98812	0.97356	0.82198	0.99945		3149.58	0.32096	0.36341	0.48663	0.1414	0.52853	0.43719
1219.65	161.608	237.055	228.062	760.907	308.421		1219.65	995.159	760.907	161.608	1524.88	360.258	96.0641		2848.49	0.9525	0.98857	0.97602	0.82455	0.99996		3148.15	0.32145	0.3643	0.48738	0.14349	0.52974	0.43833
1221.26	161.474	237.357	228.145	759.742	308.575		1221.26	995.162	759.742	161.474	1524.23	361.042	96.8938		2846.56	0.9538	0.98883	0.978	0.82695	1.00011		3146.73	0.3219	0.36515	0.48809	0.14557	0.53093	0.43943
1222.88	161.678	237.558	228.385	758.205	308.917		1222.88	995.53	758.205	161.678	1523.68	361.981	97.7581		2844.63	0.95503	0.98913	0.97943	0.82941	1.00011		3145.3	0.3223	0.36598	0.48876	0.14766	0.53208	0.44051
1224.49	161.834	238.456	228.699	757.064	309.485		1224.49	995.933	757.064	161.834	1523.27	362.711	98.7029		2842.7	0.95624	0.98947	0.98053	0.83203	1.00009		3143.87	0.32269	0.3668	0.48942	0.14974	0.53322	0.44158
1226.1	162.065	239.227	229.045	755.665	310.19		1226.1	996.606	755.665	162.065	1522.87	363.486	99.5077		2840.78	0.9574	0.98973	0.98155	0.83481	1.00004		3142.45	0.32305	0.36763	0.4901	0.15182	0.53439	0.44264
1227.71	162.349	238.943	229.191	754.719	310.758		1227.71	997.188	754.719	162.349	1522.69	363.886	100.029		2838.85	0.95851	0.98995	0.98252	0.83767	0.99993		3141.02	0.32338	0.36847	0.4908	0.15386	0.5356	0.44368
1229.31	162.556	237.741	229.365	753.83	311.423		1229.31	997.51	753.83	162.556	1522.43	363.706	100.414		2836.92	0.95966	0.99031	0.98344	0.84049	0.99991		3139.6	0.32368	0.3693	0.49152	0.15589	0.53685	0.4447
1230.92	162.736	238.063	229.529	752.62	312.242		1230.92	997.515	752.62	162.736	1522.43	363.292	100.681		2834.99	0.96091	0.99086	0.98434	0.84314	0.99998		3138.17	0.32398	0.37013	0.49223	0.15793	0.53814	0.44572
1232.53	162.718	238.11	229.845	751.79	313.061		1232.53	997.678	751.79	162.718	1522.5	362.931	101.018		2833.06	0.96211	0.99136	0.98534	0.84557	0.99998		3136.74	0.32434	0.37094	0.49291	0.16002	0.53942	0.44678
1234.14	162.641	238.422	230.442	751.188	313.704		1234.14	997.823	751.188	162.641	1522.37	362.461	101.303		2831.13	0.96318	0.99165	0.98643	0.84787	0.99985		3135.32	0.32477	0.37173	0.49356	0.16222	0.54069	0.44789
1235.75	162.335	238.878	231.051	751.252	314.137		1235.75	998.017	751.252	162.335	1522.24	362.386	101.515		2829.2	0.9642	0.99184	0.98749	0.85018	0.99972		3133.89	0.3253	0.37253	0.49421	0.1645	0.54197	0.44907
1237.36	162.2	239.42	231.335	751.49	314.761		1237.36	998.435	751.49	162.2	1522.15	362.32	101.544		2827.28	0.96532	0.99217	0.98849	0.85262	0.99966		3132.47	0.3259	0.37334	0.49484	0.16685	0.54327	0.4503
1238.97	161.951	239.763	231.458	752.043	315.336		1238.97	999.147	752.043	161.951	1522.2	362.186	101.674		2825.35	0.96651	0.99264	0.9895	0.85524	0.9996		3131.04	0.32651	0.37414	0.49546	0.16922	0.54458	0.45154
1240.57	161.657	240.127	231.54	753.093	315.594		1240.57	999.762	753.093	161.657	1522.3	361.981	101.683		2823.42	0.96764	0.99307	0.99054	0.85799	0.99944		3129.62	0.3271	0.37492	0.49604	0.17159	0.54587	0.45277
1242.18	161.368	240.402	231.48	753.697	315.445		1242.18	999.866	753.697	161.368	1521.35	361.843	101.534		2821.49	0.96869	0.99338	0.99147	0.86079	0.99924		3128.19	0.32763	0.37569	0.4966	0.17395	0.54713	0.45398
1243.79	161	240.768	231.251	753.548	314.648		1243.79	999.739	753.548	161	1521.42	361.98	101.383		2819.56	0.96977	0.99366	0.99222	0.86358	0.99911		3126.76	0.32812	0.37645	0.49715	0.17628	0.54838	0.45518
1245.39	160.796	240.861	231.031	753.164	313.878		1245.39	999.425	753.164	160.796	1521.15	362.442	101.101		2817.63	0.97097	0.99405	0.9929	0.8664	0.99916		3125.34	0.3286	0.3772	0.49769	0.17862	0.54963	0.45639
1247	160.871	240.728	230.572	753.355	313.076		1247	999.095	753.355	160.871	1520.9	363.37	100.748		2815.7	0.97225	0.99453	0.99361	0.86917	0.99938		3123.91	0.3291	0.37796	0.49822	0.181	0.55086	0.45764
1248.6	160.806	240.521	230.019	753.774	312.18		1248.6	999.14	753.774	160.806	1520.76	364.062	100.295		2813.78	0.97348	0.99495	0.99436	0.87178	0.99967		3122.49	0.32963	0.3787	0.49873	0.18343	0.55207	0.45893
1250.21	160.955	240.037	229.615	753.764	311.581		1250.21	999.355	753.764	160.955	1520.64	364.324	99.7053		2811.85	0.97459	0.99519	0.99512	0.87418	0.99981		3121.06	0.33017	0.37945	0.49922	0.1859	0.55327	0.46029
1251.82	161.212	239.513	229.133	753.493	311.36		1251.82	999.869	753.493	161.212	1520.72	364.244	99.1295		2809.92	0.97559	0.99532	0.99585	0.87644	0.99971		3119.64	0.3307	0.38023	0.49975	0.18836	0.55452	0.46167
1253.42	161.342	238.964	228.647	752.704	311.398		1253.42	1000.48	752.704	161.342	1520.81	363.766	98.9939		2807.99	0.97653	0.99552	0.99656	0.87868	0.99951		3118.21	0.33121	0.38106	0.50036	0.19078	0.55588	0.46306
1255.03	161.362	238.651	227.969	752.544	311.691		1255.03	1000.56	752.544	161.362	1521.22	362.825	98.4711		2806.06	0.97749	0.99586	0.99719	0.88101	0.99939		3116.78	0.33169	0.3819	0.50103	0.19314	0.55733	0.46442
1256.63	161.409	238.295	227.402	752.498	312.318		1256.63	1000.7	752.498	161.409	1521.67	361.247	97.8543		2804.13	0.97848	0.99625	0.99771	0.88344	0.99928		3115.36	0.33213	0.38273	0.50167	0.19548	0.55878	0.46575
1258.23	161.746	237.716	227.047	752.351	312.643		1258.23	1000.12	752.351	161.746	1521.69	360.223	97.1779		2802.2	0.97951	0.9966	0.99817	0.88595	0.99916		3113.93	0.33254	0.38351	0.50226	0.19781	0.56018	0.46705
1259.84	162.237	237.098	226.889	752.664	313.16		1259.84	999.482	752.664	162.237	1521.81	359.279	96.5239		2800.28	0.98054	0.99695	0.99856	0.8885	0.99912		3112.51	0.33292	0.38429	0.50284	0.20014	0.56157	0.46835
1261.44	162.925	236.5	226.94	755.336	313.335		1261.44	999.274	755.336	162.925	1521.07	358.437	95.6772		2798.35	0.98152	0.99726	0.9989	0.89099	0.99927		3111.08	0.33326	0.38509	0.50345	0.20243	0.563	0.46965
1263.04	163.632	235.883	227.124	756.792	313.813		1263.04	999.234	756.792	163.632	1520.96	357.698	95.0951		2796.42	0.98243	0.9975	0.99919	0.89331	0.99955		3109.65	0.33356	0.3859	0.50409	0.20466	0.56448	0.47092
1264.65	164.206	235.767	227.456	757.953	313.532		1264.65	999.403	757.953	164.206	1520.89	357.433	94.5322		2794.49	0.9833	0.99772	0.99944	0.89548	0.99987		3108.23	0.33377	0.38669	0.50471	0.20683	0.56596	0.47215
1266.25	165.132	235.94	227.998	759.146	312.947		1266.25	998.986	759.146	165.132	1521.13	357.457	94.5049		2792.56	0.98417	0.998	0.99969	0.89767	1.00013		3106.8	0.33394	0.38747	0.50531	0.20898	0.56743	0.47335
1267.85	166.178	236.315	228.54	760.778	312.656		1267.85	998.657	760.778	166.178	1521.09	357.65	95.1719		2790.63	0.98504	0.9983	0.99995	0.89996	1.00023		3105.38	0.33413	0.38824	0.5059	0.21114	0.56889	0.47457
1269.45	167.44	236.597	228.917	761.682	312.949		1269.45	998.845	761.682	167.44	1520.98	357.97	95.3422		2788.7	0.98589	0.9985	1.00018	0.90228	1.00013		3103.95	0.33436	0.389	0.50648	0.21334	0.57034	0.47583
1271.05	168.584	237.232	229.218	760.756	313.675		1271.05	1000.4	760.756	168.584	1520.96	358.191	95.8286		2786.78	0.98668	0.99862	1.00026	0.90455	0.99993		3102.53	0.33467	0.38976	0.50704	0.2156	0.57179	0.47714
1272.65	169.296	237.929	229.415	760.037	314.879		1272.65	1001.12	760.037	169.296	1520.95	358.518	95.9251		2784.85	0.98741	0.99874	1.00017	0.90682	0.99968		3101.1	0.33504	0.39053	0.50761	0.21792	0.57323	0.47851
1274.26	170.289	238.609	229.479	758.572	316.243		1274.26	1003.42	758.572	170.289	1520.96	358.92	95.8769		2782.92	0.98815	0.99894	1.00002	0.90919	0.99946		3099.67	0.3355	0.39132	0.50818	0.22029	0.57469	0.47993
1275.86	171.621	239.423	229.488	757.669	317.073		1275.86	1004.48	757.669	171.621	1520.85	359.483	97.9537		2780.99	0.98895	0.99917	0.9998	0.91161	0.99934		3098.25	0.33602	0.39212	0.50876	0.2227	0.57616	0.48139
1277.46	173.988	240.191	229.398	756.348	317.946		1277.46	1005.76	756.348	173.988	1520.46	359.615	97.812		2779.06	0.98977	0.99931	0.99959	0.91387	0.9993		3096.82	0.33658	0.39293	0.50932	0.22513	0.57764	0.48287
1279.06	176.609	241.109	229.293	756.001	318.865		1279.06	1006.63	756.001	176.609	1520.09	359.703	97.308		2777.13	0.99052	0.99934	0.99946	0.91585	0.9993		3095.4	0.33716	0.39373	0.50988	0.22757	0.57911	0.48437
1280.66	179.681	242.199	229.007	756.355	319.806		1280.66	1007.87	756.355	179.681	1519.31	359.92	97.6649		2775.2	0.99116	0.99938	0.9994	0.91762	0.99936		3093.97	0.33777	0.39453	0.51041	0.23003	0.58056	0.48588
1282.26	182.769	242.981	228.723	757.299	321.083		1282.26	1008.99	757.299	182.769	1519.4	360.22	98.1976		2773.28	0.99176	0.99954	0.9993	0.91931	0.9995		3092.54	0.33843	0.39532	0.51091	0.23252	0.58198	0.48742
1283.85	185.112	243.599	228.435	757.755	322.19		1283.85	1009.82	757.755	185.112	1519.7	360.447	98.8082		2771.35	0.99234	0.99979	0.99915	0.92096	0.99958		3091.12	0.3391	0.3961	0.51139	0.23504	0.58337	0.48899
1285.45	186.944	244.352	228.222	758.005	323.084		1285.45	1010.52	758.005	186.944	1519.75	360.658	99.5182		2769.42	0.9929	0.99999	0.99922	0.9225	0.99948		3089.69	0.33977	0.39687	0.51186	0.23755	0.58473	0.49057
1287.05	188.253	244.828	227.999	759.973	323.737		1287.05	1010.9	759.973	188.253	1520.08	361.147	100.387		2767.49	0.9934	1.00007	0.99948	0.92394	0.99924		3088.27	0.34038	0.39765	0.51234	0.24002	0.58608	0.49215
1288.65	189.297	245.178	227.785	762.175	324.329		1288.65	1011.09	762.175	189.297	1520.42	362.139	101.199		2765.56	0.99387	1.00014	0.99971	0.92535	0.99906		3086.84	0.34092	0.39843	0.51285	0.24242	0.58747	0.49371
1290.25	190.279	246.143	227.658	764.727	325.73		1290.25	1011.28	764.727	190.279	1520.8	363.309	101.997		2763.63	0.99435	1.00025	0.99966	0.92677	0.99906		3085.42	0.34143	0.39924	0.51341	0.24478	0.58892	0.49526
1291.84	190.784	246.31	227.402	768.131	326.921		1291.84	1011.56	768.131	190.784	1521.3	364.557	102.636		2761.7	0.99483	1.00036	0.99951	0.92811	0.99918		3083.99	0.34195	0.40006	0.51401	0.24712	0.59044	0.49681
1293.44	191.103	246.5	227.297	771.235	327.665		1293.44	1012.2	771.235	191.103	1521.19	365.544	102.91		2759.78	0.99529	1.00039	0.99945	0.92923	0.99928		3082.56	0.34252	0.4009	0.51462	0.24946	0.592	0.49838
1295.04	190.651	246.701	227.473	774.752	328.272		1295.04	1012.71	774.752	190.651	1521.14	366.404	103.172		2757.85	0.99567	1.00036	0.99955	0.93017	0.9994		3081.14	0.3431	0.40173	0.51522	0.2518	0.59355	0.49993
1296.64	190.398	247.33	227.646	777.563	328.596		1296.64	1013.04	777.563	190.398	1520.18	367.043	103.149		2755.92	0.99599	1.00039	0.99972	0.93107	0.99971		3079.71	0.34365	0.40256	0.51581	0.25409	0.59509	0.50146
1298.23	189.736	247.842	228.105	780.833	328.803		1298.23	1013.04	780.833	189.736	1520.06	367.307	102.796		2753.99	0.99633	1.0005	0.9998	0.93195	1.00015		3078.29	0.34413	0.40338	0.51635	0.25632	0.5966	0.50293
1299.83	189.226	248.156	228.692	782.841	328.696		1299.83	1012.89	782.841	189.226	1519.72	367.264	101.422		2752.06	0.99663	1.00054	0.9999	0.93273	1.00041		3076.86	0.3445	0.40415	0.51684	0.25848	0.59802	0.50434
1301.42	188.681	248.393	229.302	783.977	328.508		1301.42	1012.81	783.977	188.681	1519.57	368.127	100.256		2750.13	0.99681	1.00042	1.00015	0.93334	1.00028		3075.44	0.34478	0.40491	0.51728	0.26058	0.59938	0.50573
1303.02	188.121	248.22	229.97	784.209	328.023		1303.02	1012.72	784.209	188.121	1519.82	368.729	99.8404		2748.2	0.99693	1.00023	1.00046	0.93389	0.99989		3074.01	0.34503	0.40567	0.51775	0.26266	0.60074	0.50712
1304.61	187.166	247.721	230.614	782.6	327.629		1304.61	1013.09	782.6	187.166	1519.9	369.136	99.6987		2746.28	0.99716	1.00012	1.00055	0.93451	0.99954		3072.58	0.34532	0.40646	0.51826	0.26474	0.60214	0.50853
1306.21	186.286	247.321	231.208	783.418	327.115		1306.21	1013.75	783.418	186.286	1520.04	369.726	100.121		2744.35	0.99747	1.00013	1.00035	0.93525	0.99941		3071.16	0.34562	0.40725	0.51879	0.2668	0.60356	0.50995
1307.8	185.631	247.197	231.598	783.828	326.565		1307.8	1014.22	783.828	185.631	1520.56	370.145	100.661		2742.42	0.99772	1.00016	1.00005	0.93601	0.99949		3069.73	0.34592	0.40802	0.51929	0.26885	0.60495	0.51136
1309.4	185.175	247.203	231.848	783.541	325.923		1309.4	1014.85	783.541	185.175	1520.38	370.307	525.271		2740.49	0.99784	1.00014	0.99978	0.93672	0.99963		3068.31	0.34622	0.40878	0.51975	0.27091	0.60628	0.51278
1310.99	184.994	247.307	231.896	784.191	325.267		1310.99	1014.27	784.191	184.994	1520.56	370.302	387.996		2738.56	0.99797	1.0001	0.99953	0.93744	0.99973		3066.88	0.34656	0.40955	0.52021	0.27297	0.60762	0.51423
1312.58	185.262	247.208	231.791	785.653	324.855		1312.58	1014.79	785.653	185.262	1520.55	369.609	494.165		2736.63	0.99819	1.00005	0.99931	0.93825	0.99982		3065.45	0.34697	0.41035	0.52071	0.27503	0.60899	0.51572
1314.18	185.596	246.834	231.623	787.103	324.311		1314.18	1013.28	787.103	185.596	1520.8	369.163	504.927		2734.7	0.99842	0.99999	0.99919	0.93907	0.9999		3064.03	0.34745	0.41118	0.52123	0.2771	0.61041	0.51723
1315.77	185.856	246.452	231.363	787.346	323.992		1315.77	1014.82	787.346	185.856	1521.31	368.918	164.743		2732.78	0.99859	0.99997	0.99925	0.93984	0.99985		3062.6	0.34795	0.41201	0.52173	0.27915	0.61181	0.51874
1317.36	185.981	245.886	230.937	787.404	323.865		1317.36	1016.38	787.404	185.981	1522.25	368.86	103.73		2730.85	0.99877	0.99998	0.99947	0.94063	0.9997		3061.18	0.34847	0.41281	0.52219	0.28122	0.61313	0.52024
1318.95	186.199	245.708	230.479	787.055	323.981		1318.95	1018.54	787.055	186.199	1523.86	369.034	98.9807		2728.92	0.999	1	0.99972	0.94157	0.99959		3059.75	0.34901	0.41359	0.5226	0.28329	0.61438	0.52175
1320.55	186.62	245.171	230.272	786.478	324.582		1320.55	1020.88	786.478	186.62	1528.21	369.729	99.469		2726.99	0.99926	0.99998	0.99991	0.94265	0.99959		3058.33	0.34955	0.41436	0.52297	0.28537	0.61555	0.52327
1322.14	186.973	245.274	230.108	785.764	325.702		1322.14	1024.07	785.764	186.973	1520.75	370.397	99.3743		2725.06	0.99944	0.9999	1.00007	0.94368	0.99958		3056.9	0.3501	0.41512	0.52335	0.28744	0.61668	0.52481
1323.73	187.148	244.971	230.179	785.185	327.139		1323.73	1026.84	785.185	187.148	1518.87	371.286	100.929		2723.13	0.99949	0.99981	1.00023	0.94457	0.99952		3055.47	0.35063	0.41588	0.52374	0.28949	0.61779	0.52635
1325.32	187.16	244.894	230.501	785.154	328.218		1325.32	1029.18	785.154	187.16	1520.79	372.646	103.152		2721.2	0.99951	0.99978	1.00028	0.94543	0.99948		3054.05	0.35113	0.41665	0.52415	0.29149	0.6189	0.5279
1326.91	187.002	244.881	231.228	786.187	328.929		1326.91	1030.04	786.187	187.002	1519.98	373.836	104.602		2719.28	0.99963	0.99981	1.00012	0.94636	0.99957		3052.62	0.35163	0.41743	0.52459	0.29347	0.62004	0.52946
1328.5	186.439	244.963	231.95	785.723	329.414		1328.5	1030.3	785.723	186.439	1521.27	374.847	105.613		2717.35	0.99982	0.99981	0.99988	0.94737	0.99977		3051.2	0.35218	0.41825	0.52508	0.29544	0.62123	0.53105
1330.09	185.629	244.793	232.573	784.551	329.916		1330.09	1029.93	784.551	185.629	1522.07	375.66	106.241		2715.42	0.99995	0.99977	0.99979	0.94832	0.99996		3049.77	0.35282	0.41912	0.52563	0.2974	0.6225	0.53266
1331.68	184.793	245.096	233.211	783.844	330.252		1331.68	1029.69	783.844	184.793	1523.38	376.187	107.252		2713.49	1.00001	0.9998	1.00003	0.94916	1.00001		3048.35	0.35354	0.42002	0.52621	0.29934	0.6238	0.53427
1333.27	183.245	244.904	233.629	783.553	330.395		1333.27	1029.51	783.553	183.245	1523.63	376.589	107.914		2711.56	1.00003	0.9999	1.00048	0.94988	0.99987		3046.92	0.35427	0.4209	0.52675	0.30123	0.62506	0.53583
1334.86	181.289	244.509	233.451	783.691	330.26		1334.86	1028.38	783.691	181.289	1523.47	376.804	108.121		2709.63	0.99997	0.99994	1.0008	0.95048	0.99963		3045.49	0.35492	0.42173	0.5272	0.30306	0.6262	0.53731
1336.45	179.011	243.757	232.589	783.805	329.996		1336.45	1028.65	783.805	179.011	1522.86	376.812	108.48		2707.7	0.9999	0.99987	1.00082	0.95099	0.9994		3044.07	0.35546	0.42252	0.52758	0.30481	0.62724	0.53873
1338.04	176.704	243.239	232.461	786.081	329.311		1338.04	1028.82	786.081	176.704	1522.98	376.929	107.734		2705.78	0.9999	0.99983	1.00075	0.95146	0.99926		3042.64	0.35593	0.4233	0.52795	0.30648	0.62826	0.5401
1339.63	174.402	242.907	232.157	786.904	328.474		1339.63	1029.08	786.904	174.402	1523.01	376.428	107.096		2703.85	0.99996	0.9999	1.00075	0.95195	0.99922		3041.22	0.35637	0.4241	0.52836	0.30809	0.62931	0.54144
1341.21	172.095	242.434	231.801	787.464	327.516		1341.21	1029.28	787.464	172.095	1522.81	375.592	105.784		2701.92	1	0.99997	1.00074	0.95243	0.99927		3039.79	0.3568	0.42489	0.52878	0.30964	0.63036	0.54274
1342.8	169.99	241.851	231.374	788.073	326.453		1342.8	1029.46	788.073	169.99	1522.13	374.465	106.002		2699.99	0.99994	0.99996	1.0006	0.95286	0.99945		3038.36	0.35721	0.42566	0.52918	0.31114	0.63134	0.54401
1344.39	168.171	241.159	231.013	789.562	325.437		1344.39	1029.75	789.562	168.171	1521.92	373.318	105.947		2698.06	0.99982	0.99992	1.00047	0.95318	0.99968		3036.94	0.35757	0.42639	0.52952	0.3126	0.63221	0.54523
1345.97	166.387	240.287	230.747	791.337	324.588		1345.97	1029.95	791.337	166.387	1521.87	372.404	105.838		2696.13	0.99972	0.99994	1.00053	0.95342	0.99986		3035.51	0.35789	0.4271	0.52983	0.314	0.63303	0.54644
1347.56	165.041	239.836	230.413	792.455	323.814		1347.56	1030.53	792.455	165.041	1521.69	371.675	105.651		2694.2	0.99966	1.00001	1.00076	0.95368	0.99993		3034.09	0.35823	0.42782	0.53015	0.31535	0.63384	0.54765
1349.15	163.927	239.447	230.067	792.433	323.162		1349.15	1031.01	792.433	163.927	1521.37	371.098	105.222		2692.28	0.99953	1	1.00093	0.95393	0.99988		3032.66	0.3586	0.42858	0.5305	0.31665	0.63469	0.54886
1350.74	163.278	239.372	229.821	792.027	322.84		1350.74	1031.34	792.027	163.278	1521.08	370.772	105.054		2690.35	0.99925	0.99986	1.00096	0.95409	0.99962		3031.24	0.35901	0.42935	0.53087	0.3179	0.63552	0.55006
1352.32	162.934	239.169	229.322	792.516	323.114		1352.32	1030.57	792.516	162.934	1520.81	370.673	104.851		2688.42	0.99897	0.99975	1.00091	0.95415	0.99924		3029.81	0.35944	0.43011	0.5312	0.31909	0.63628	0.55123
1353.91	162.908	239.054	228.85	792.707	323.724		1353.91	1029.88	792.707	162.908	1520.77	370.682	104.941		2686.49	0.99889	0.99981	1.00085	0.95424	0.99908		3028.38	0.35991	0.43085	0.53148	0.32024	0.63694	0.55237
1355.49	163.102	239.036	228.419	793.178	324.594		1355.49	1028.78	793.178	163.102	1520.39	371.189	105.134		2684.56	0.99892	0.99997	1.00076	0.95432	0.99927		3026.96	0.36043	0.43156	0.5317	0.32134	0.6375	0.55349
1357.08	163.273	238.833	227.818	792.96	325.469		1357.08	1027.3	792.96	163.273	1520.07	371.433	105.285		2682.63	0.99879	0.99996	1.00053	0.95422	0.99952		3025.53	0.361	0.43223	0.53185	0.32238	0.63794	0.55458
1358.66	163.374	238.813	227.209	791.971	326.259		1358.66	1025.84	791.971	163.374	1519.82	371.995	105.316		2680.7	0.99839	0.99977	1.00016	0.95385	0.99965		3024.11	0.36155	0.43287	0.53194	0.32332	0.63824	0.55566
1360.24	163.505	238.854	226.644	791.847	326.83		1360.24	1025.01	791.847	163.505	1519.21	372.012	105.276		2678.78	0.99803	0.99963	0.99982	0.95337	0.99983		3022.68	0.36205	0.43347	0.53197	0.32413	0.63846	0.55669
1361.83	163.716	239.077	225.942	790.659	326.224		1361.83	1024.81	790.659	163.716	1519.06	372.857	105.267		2676.85	0.99789	0.99968	0.99978	0.95294	1.00017		3021.26	0.36248	0.43407	0.53198	0.32477	0.6386	0.55767
1363.41	163.929	239.562	225.372	788.527	326.292		1363.41	1024.54	788.527	163.929	1518.92	372.696	105.264		2674.92	0.99778	0.99975	1.00002	0.95247	1.00047		3019.83	0.36284	0.43463	0.53194	0.32519	0.63868	0.55857
1365	163.96	240.219	225.135	786.637	326.704		1365	1024.36	786.637	163.96	1518.56	372.63	105.274		2672.99	0.99741	0.99967	1.00022	0.95179	1.00047		3018.4	0.36314	0.43515	0.53184	0.32538	0.63865	0.55938
1366.58	164.138	240.827	225.014	785.693	328.262		1366.58	1023.81	785.693	164.138	1518.22	372.475	105.164		2671.06	0.99688	0.99949	1.00019	0.95087	1.00021		3016.98	0.36339	0.43562	0.53165	0.32531	0.63847	0.56006
1368.16	164.5	241.594	225.129	784.657	328.692		1368.16	1023.05	784.657	164.5	1518.31	372.277	105.074		2669.13	0.99645	0.9994	1.00007	0.94981	0.99993		3015.55	0.36359	0.43603	0.53135	0.32493	0.63812	0.56061
1369.74	165.324	242.113	225.609	783.542	329.145		1369.74	1022.43	783.542	165.324	1518.45	371.733	104.98		2667.2	0.99618	0.99941	1	0.94867	0.99979		3014.13	0.36373	0.43638	0.53092	0.32419	0.63753	0.56098
1371.33	166.421	242.654	226.012	782.925	329.146		1371.33	1021.52	782.925	166.421	1518.8	370.972	104.741		2665.28	0.99583	0.99938	0.99989	0.94738	0.99967		3012.7	0.36377	0.43664	0.53032	0.32304	0.63662	0.56115
1372.91	167.449	242.938	226.626	782.014	328.77		1372.91	1020.8	782.014	167.449	1518.95	370.033	104.557		2663.35	0.99529	0.9992	0.9996	0.94588	0.99955		3011.27	0.3637	0.43682	0.52956	0.32141	0.63536	0.56108
1374.49	168.567	243.147	227.306	781.233	328.288		1374.49	1020.32	781.233	168.567	1519.52	369.676	104.394		2661.42	0.99469	0.99902	0.99917	0.94424	0.99957		3009.85	0.36355	0.43693	0.52866	0.31925	0.63371	0.56076
1376.07	170.582	243.031	228.006	781.477	327.76		1376.07	1020.26	781.477	170.582	1520.2	368.855	104.231		2659.49	0.99428	0.99902	0.99884	0.94259	0.99976		3008.42	0.36336	0.43699	0.52764	0.31648	0.63165	0.56016
1377.65	171.396	242.803	228.665	782.108	327.268		1377.65	1020.48	782.108	171.396	1520.97	368.386	104.016		2657.56	0.99399	0.99907	0.9989	0.94094	1		3007	0.36318	0.43701	0.52651	0.31306	0.62915	0.55926
1379.23	171.619	242.162	229.061	782.921	326.643		1379.23	1020.62	782.921	171.619	1522	368.425	103.842		2655.63	0.99356	0.99893	0.99924	0.93919	1.00011		3005.57	0.36298	0.437	0.52528	0.3089	0.6262	0.55802
1380.81	171.466	241.656	229.146	783.713	326.125		1380.81	1020.67	783.713	171.466	1522.34	368.794	103.366		2653.7	0.99295	0.99861	0.99954	0.93733	1.00002		3004.15	0.36275	0.43698	0.52398	0.30393	0.62279	0.5564
1382.39	170.934	241.286	229.128	784.95	325.93		1382.39	1021.05	784.95	170.934	1522.64	370.149	102.803		2651.78	0.99234	0.99834	0.99968	0.93548	0.99977		3002.72	0.36248	0.43694	0.52258	0.29807	0.61887	0.55435
1383.97	170.385	240.839	228.842	786.814	325.648		1383.97	1021.27	786.814	170.385	1522.73	370.919	102.41		2649.85	0.99186	0.99825	0.99984	0.93375	0.99955		3001.29	0.36218	0.43689	0.52112	0.29132	0.6144	0.55189
1385.55	170.045	240.477	228.482	788.343	324.684		1385.55	1021.48	788.343	170.045	1522.72	371.734	102.136		2647.92	0.99141	0.99824	1.00006	0.93206	0.99945		2999.87	0.36189	0.43685	0.51959	0.28369	0.60939	0.54903
1387.13	169.866	240.085	227.99	789.438	323.818		1387.13	1021.99	789.438	169.866	1522.69	372.133	101.795		2645.99	0.99085	0.99812	1.00009	0.93028	0.99933		2998.44	0.36166	0.43684	0.51803	0.27525	0.60388	0.54583
1388.71	169.819	239.806	227.599	789.834	323.316		1388.71	1023.03	789.834	169.819	1522.04	373.061	101.391		2644.06	0.99022	0.99789	0.9998	0.92845	0.99918		2997.02	0.36157	0.43688	0.51646	0.26611	0.59793	0.54234
1390.29	169.863	239.587	227.194	790.201	323.373		1390.29	1024.64	790.201	169.863	1521.84	373.986	100.957		2642.13	0.98974	0.9978	0.99948	0.92685	0.99925		2995.59	0.36164	0.437	0.51491	0.25641	0.59161	0.53864
1391.87	170.349	239.611	226.831	790.671	323.929		1391.87	1026.32	790.671	170.349	1521.74	374.315	100.504		2640.2	0.98952	0.99788	0.99949	0.92561	0.99965		2994.17	0.36187	0.4372	0.51342	0.24627	0.58501	0.53478
1393.45	170.875	239.582	226.552	789.919	324.596		1393.45	1027.44	789.919	170.875	1521.43	374.706	100.195		2638.28	0.98933	0.99787	0.99973	0.92455	1.00004		2992.74	0.36226	0.43752	0.51201	0.23583	0.57818	0.53084
1395.02	171.632	240.227	226.338	789.887	324.974		1395.02	1028.55	789.887	171.632	1521.12	374.386	100.038		2636.35	0.98893	0.99761	0.99994	0.92344	1.00012		2991.31	0.36277	0.43798	0.51074	0.22522	0.57127	0.52688
1396.6	172.218	241.311	227.487	790.541	325.006		1396.6	1029.37	790.541	172.218	1520.54	374.145	99.8654		2634.42	0.98846	0.99735	1.00006	0.92246	0.99999		2989.89	0.36343	0.4386	0.50968	0.21459	0.56442	0.52298
1398.18	172.893	243.736	225.972	790.633	325.016		1398.18	1029.7	790.633	172.893	1520.06	374.065	99.8154		2632.49	0.98821	0.99735	1.00031	0.92188	0.99987		2988.46	0.36425	0.43941	0.50886	0.20409	0.55774	0.51919
1399.75	173.634	242.838	225.342	788.716	323.895		1399.75	1030.02	788.716	173.634	1520.04	373.766	99.6979		2630.56	0.98811	0.99748	1.00066	0.92162	0.99973		2987.04	0.3652	0.4404	0.50831	0.19385	0.55131	0.51556
1401.33	174.483	241.335	225.344	786.794	323.912		1401.33	1030.02	786.794	174.483	1520.22	373.203	99.6607		2628.63	0.98793	0.9975	1.0008	0.92137	0.99948		2985.61	0.36626	0.44156	0.50802	0.18404	0.54519	0.51215
1402.91	175.29	242.829	226.368	785.014	323.674		1402.91	1030.05	785.014	175.29	1520.72	372.557	99.6798		2626.7	0.98759	0.99733	1.00058	0.92102	0.99919		2984.18	0.36742	0.44287	0.50801	0.17482	0.53946	0.50899
1404.48	176.177	242.529	227.996	783.077	323.882		1404.48	1030.2	783.077	176.177	1521.33	372.075	99.8362		2624.78	0.98733	0.9972	1.00017	0.92073	0.99907		2982.76	0.36865	0.44433	0.50831	0.16638	0.53423	0.50617
1406.06	177.367	242.657	229.853	782.329	324.399		1406.06	1031.76	782.329	177.367	1522.26	371.957	99.8849		2622.85	0.98734	0.99727	0.99989	0.92068	0.99928		2981.33	0.36996	0.44594	0.50895	0.15897	0.5296	0.50372
1407.64	178.595	243.886	231.782	782.043	325.232		1407.64	1033.21	782.043	178.595	1523.02	372.16	100.435		2620.92	0.98746	0.99742	0.99986	0.92077	0.9997		2979.91	0.37135	0.44765	0.50991	0.15279	0.52566	0.50173
1409.21	179.59	245.154	233.637	781.524	326.449		1409.21	1034.31	781.524	179.59	1523.74	372.204	101.024		2618.99	0.98742	0.99741	0.99991	0.92077	0.99996		2978.48	0.37281	0.44944	0.51117	0.14807	0.52251	0.50024
1410.78	181.048	246.844	235.785	781.406	327.473		1410.78	1035.26	781.406	181.048	1524.56	372.32	101.555		2617.06	0.9872	0.99719	0.99987	0.92071	0.99987		2977.06	0.3743	0.45128	0.51272	0.14496	0.52021	0.4993
1412.36	183.257	248.841	237.252	781.348	328.306		1412.36	1036.75	781.348	183.257	1524.96	372.59	102.019		2615.13	0.98706	0.99703	0.99979	0.92088	0.99968		2975.63	0.37582	0.45313	0.5145	0.14353	0.51883	0.49892
1413.93	185.396	250.595	238.032	781.04	328.774		1413.93	1038.65	781.04	185.396	1525.09	373.392	102.756		2613.2	0.98711	0.9971	0.99987	0.9214	0.99957		2974.2	0.37731	0.45498	0.51648	0.14379	0.5184	0.4991
1415.51	187.697	252.217	238.467	781.374	329.133		1415.51	1040.4	781.374	187.697	1525.26	374.076	103.834		2611.28	0.9872	0.99726	1.00003	0.92199	0.99941		2972.78	0.37874	0.45682	0.51864	0.14561	0.51892	0.49981
1417.08	189.225	252.977	238.623	782.299	329.062		1417.08	1041.92	782.299	189.225	1525.3	375.145	105.002		2609.35	0.98717	0.99726	0.99997	0.92235	0.99906		2971.35	0.38005	0.4586	0.5209	0.1488	0.52029	0.50097
1418.65	190.134	253.537	238.128	783.182	328.711		1418.65	1043.47	783.182	190.134	1525.39	376.325	105.504		2607.42	0.98709	0.99714	0.99959	0.92255	0.99876		2969.93	0.3812	0.46027	0.52315	0.15315	0.52234	0.5025
1420.23	189.651	253.565	237.367	784.769	328.232		1420.23	1044.79	784.769	189.651	1525.3	377.014	105.404		2605.49	0.98717	0.99715	0.99911	0.92284	0.99881		2968.5	0.38218	0.46178	0.52531	0.15838	0.52486	0.50431
1421.8	188.854	253.036	236.361	787.221	327.58		1421.8	1045.75	787.221	188.854	1525.28	377.869	104.147		2603.56	0.98735	0.9973	0.99883	0.92322	0.99916		2967.08	0.38301	0.46313	0.5273	0.16426	0.52771	0.50636
1423.37	188.971	252.255	234.666	789.691	326.792		1423.37	1045.5	789.691	188.971	1525.1	378.499	103.138		2601.63	0.98741	0.99736	0.99886	0.92346	0.99951		2965.65	0.38373	0.46433	0.5291	0.1705	0.5308	0.50859
1424.94	189.092	251.823	230.928	790.325	326.119		1424.94	1045.73	790.325	189.092	1525	379.352	102.526		2599.7	0.98726	0.99723	0.99903	0.92348	0.99969		2964.22	0.38436	0.46537	0.53067	0.17686	0.53399	0.51094
1426.51	190.134	251.363	232.471	792.908	325.983		1426.51	1046.34	792.908	190.134	1524.71	379.466	102.121		2597.78	0.98712	0.99712	0.99929	0.92358	0.99985		2962.8	0.38493	0.46624	0.53196	0.18308	0.53714	0.51332
1428.09	191.04	251.441	234.244	795.701	326.184		1428.09	1047.06	795.701	191.04	1524.71	379.503	101.782		2595.85	0.98713	0.99722	0.99973	0.92397	1.00002		2961.37	0.38546	0.46696	0.53295	0.18891	0.54008	0.51566
1429.66	192.544	251.677	233.907	798.637	326.897		1429.66	1048.09	798.637	192.544	1525.03	379.502	101.655		2593.92	0.9872	0.99735	1.00028	0.92448	1.00001		2959.95	0.38595	0.46753	0.5336	0.19407	0.54267	0.51788
1431.23	193.845	252.334	233.61	799.984	327.727		1431.23	1048.7	799.984	193.845	1525.44	379.39	101.643		2591.99	0.98718	0.9973	1.00057	0.92482	0.99971		2958.52	0.38639	0.46797	0.53392	0.19834	0.54481	0.51989
1432.8	195.443	253.472	233.4	801.67	328.635		1432.8	1049.85	801.67	195.443	1525.96	379.325	102.467		2590.06	0.98711	0.99718	1.00038	0.925	0.99935		2957.09	0.3868	0.4683	0.53393	0.20151	0.54641	0.52163
1434.37	197.494	255.068	232.958	803.582	329.148		1434.37	1051.34	803.582	197.494	1526.54	379.792	103.456		2588.13	0.9871	0.99719	0.99995	0.92521	0.9992		2955.67	0.38716	0.46855	0.53366	0.20341	0.54741	0.52302
1435.94	200.328	257.152	233.421	806.913	331.216		1435.94	1053.98	806.913	200.328	1527.07	381.18	104.978		2586.2	0.98717	0.99738	0.99964	0.92544	0.9993		2954.24	0.38748	0.46877	0.53316	0.20395	0.54775	0.52402
1437.51	204.036	259.769	233.935	811.029	333.703		1437.51	1057.03	811.029	204.036	1527.79	383.297	106.747		2584.28	0.98724	0.99757	0.99951	0.92554	0.99953		2952.82	0.38774	0.46898	0.53249	0.20309	0.54742	0.5246
1439.08	208.691	262.834	234.343	816.781	336.784		1439.08	1060.71	816.781	208.691	1528.49	386.127	108.674		2582.35	0.98725	0.99761	0.99945	0.92545	0.99975		2951.39	0.38796	0.4692	0.53172	0.20092	0.54646	0.52476
1440.65	214.724	265.848	235.113	823.701	340.183		1440.65	1064.61	823.701	214.724	1529.46	389.426	111.899		2580.42	0.98722	0.99752	0.99943	0.92529	0.99993		2949.97	0.38817	0.46947	0.53092	0.19762	0.54491	0.52452
1442.21	221.63	269.087	236.479	836.277	343.792		1442.21	1068.85	836.277	221.63	1530.32	393.192	116.281		2578.49	0.98722	0.99746	0.99957	0.92526	1.00012		2948.54	0.38839	0.46978	0.53014	0.19343	0.54288	0.52395
1443.78	229.637	272.926	238.531	847.759	347.26		1443.78	1073.11	847.759	229.637	1531.34	397.315	120.94		2576.56	0.98724	0.99743	0.9999	0.92531	1.00021		2947.11	0.38864	0.47015	0.52944	0.18867	0.54049	0.52313
1445.35	238.307	277.807	242.07	860.241	351.278		1445.35	1077.34	860.241	238.307	1532.4	402.124	126.68		2574.63	0.9872	0.99737	1.00018	0.92523	1.00001		2945.69	0.38899	0.47059	0.52885	0.18367	0.5379	0.52218
1446.92	249.026	282.172	244.818	868.016	355.002		1446.92	1081.24	868.016	249.026	1533.19	406.958	132.774		2572.7	0.98708	0.99734	1.00016	0.92502	0.99964		2944.26	0.38946	0.47113	0.52843	0.17872	0.53528	0.5212
1448.49	262.63	285.854	248.159	877.354	358.315		1448.49	1084.87	877.354	262.63	1533.26	411.83	139.772		2570.78	0.98701	0.9974	0.99983	0.9249	0.99938		2942.84	0.39004	0.47179	0.52824	0.17406	0.53277	0.52026
1450.05	278.181	287.806	250.685	881.444	360.888		1450.05	1088.82	881.444	278.181	1532.33	416.564	146.266		2568.85	0.987	0.99749	0.99941	0.9249	0.99935		2941.41	0.39069	0.47259	0.52829	0.16986	0.5305	0.51942
1451.62	292.418	290.681	252.05	886.903	362.282		1451.62	1091.86	886.903	292.418	1536.28	421.28	153.736		2566.92	0.98696	0.99752	0.99908	0.92476	0.99937		2939.99	0.3914	0.47352	0.5286	0.16624	0.52854	0.51872
1453.19	306.85	296.067	256.726	909.474	362.626		1453.19	1093.49	909.474	306.85	1704.49	426.208	160.545		2564.99	0.98682	0.99742	0.99891	0.92431	0.99939		2938.56	0.39216	0.47455	0.52917	0.16328	0.52692	0.51816
1454.75	328.338	307.683	270.807	1053.39	362.855		1454.75	1094.38	1053.39	328.338	2163.49	430.609	168.004		2563.06	0.98667	0.99722	0.99882	0.92369	0.99948		2937.13	0.39297	0.47568	0.52997	0.16102	0.52564	0.51778
1456.32	428.558	382.07	387.744	1288.21	360.382		1456.32	1093.6	1288.21	428.558	2355.5	433.698	173.856		2561.13	0.98655	0.99703	0.99881	0.92316	0.99967		2935.71	0.39384	0.47688	0.53095	0.15951	0.5247	0.51758
1457.88	521.865	454.415	406.424	1215.55	356.461		1457.88	1090.57	1215.55	521.865	1903.5	434.86	177.978		2559.21	0.9864	0.99694	0.99896	0.92273	0.9998		2934.28	0.39476	0.47813	0.53209	0.15873	0.52408	0.51758
1459.45	435.656	371.828	294.328	968.346	350.557		1459.45	1086.31	968.346	435.656	1551.35	432.268	180.632		2557.28	0.98623	0.99692	0.99925	0.92231	0.99974		2932.86	0.39572	0.47941	0.53335	0.15868	0.52377	0.51778
1461.01	323.596	296.966	249.301	866.896	345.065		1461.01	1082.33	866.896	323.596	1538.32	429.295	177.562		2555.35	0.98614	0.99693	0.99948	0.9219	0.99952		2931.43	0.39673	0.4807	0.53467	0.15932	0.52374	0.51819
1462.58	298.023	281.493	247.532	847.912	339.847		1462.58	1077.73	847.912	298.023	1542.57	424.916	167.538		2553.42	0.98615	0.99694	0.99942	0.92165	0.99927		2930	0.39777	0.48197	0.53602	0.16062	0.52396	0.5188
1464.14	284.23	274.428	244.657	843.697	334.451		1464.14	1073.65	843.697	284.23	1540.54	419.768	156.378		2551.49	0.98616	0.99696	0.99911	0.92165	0.99907		2928.58	0.39888	0.48322	0.53734	0.16252	0.5244	0.5196
1465.71	270.443	269.268	241.428	824.346	329.972		1465.71	1069.2	824.346	270.443	1538.92	414.493	147.381		2549.56	0.98609	0.99697	0.99873	0.92179	0.99892		2927.15	0.40002	0.48443	0.5386	0.16495	0.52503	0.52058
1467.27	254.057	265.196	241.346	815.479	327.794		1467.27	1065.08	815.479	254.057	1538.31	408.882	140.052		2547.63	0.98599	0.99695	0.99841	0.92189	0.99885		2925.73	0.40118	0.4856	0.5398	0.16779	0.52585	0.52171
1468.83	237.622	260.578	238.303	816.058	325.128		1468.83	1061.43	816.058	237.622	1535.07	403.282	133.688		2545.71	0.98593	0.99692	0.99817	0.92189	0.99892		2924.3	0.40231	0.48675	0.54093	0.17095	0.52685	0.52296
1470.4	223.081	257.816	236.33	816.946	322.937		1470.4	1057.89	816.946	223.081	1535.25	397.52	127.69		2543.78	0.98588	0.99688	0.99794	0.92181	0.99921		2922.88	0.40339	0.4879	0.54201	0.17433	0.52801	0.52429
1471.96	208.571	253.548	234.542	810.492	321.121		1471.96	1053.81	810.492	208.571	1536.31	391.883	122.028		2541.85	0.98578	0.99683	0.99784	0.92173	0.99955		2921.45	0.40442	0.48904	0.54303	0.17784	0.52931	0.52569
1473.52	199.533	249.547	232.942	811.202	321.657		1473.52	1051.38	811.202	199.533	1539.06	386.847	116.253		2539.92	0.98567	0.99678	0.99805	0.92174	0.9997		2920.02	0.4054	0.49019	0.54401	0.1814	0.5307	0.52713
1475.09	190.127	246.923	231.416	802.871	321.669		1475.09	1049.15	802.871	190.127	1540.89	382.063	111.425		2537.99	0.9856	0.99677	0.99855	0.92192	0.99959		2918.6	0.40637	0.49136	0.54496	0.18494	0.53217	0.5286
1476.65	181.156	244.807	229.969	798.954	321.499		1476.65	1047.46	798.954	181.156	1541.41	378.097	106.897		2536.06	0.9856	0.9968	0.99894	0.92235	0.99935		2917.17	0.40732	0.49256	0.54587	0.18843	0.53369	0.53007
1478.21	175.294	242.574	228.977	797.674	321.019		1478.21	1046.5	797.674	175.294	1541.4	375.122	103.419		2534.13	0.98568	0.99683	0.99888	0.92303	0.99907		2915.75	0.40825	0.49377	0.54674	0.19181	0.53523	0.53152
1479.77	169.311	241.03	229.245	796.518	320.943		1479.77	1046.54	796.518	169.311	1540.65	373.314	100.107		2532.21	0.98579	0.99685	0.99852	0.92386	0.99878		2914.32	0.40917	0.49498	0.54754	0.19505	0.53673	0.53293
1481.33	164.248	239.634	229.045	795.69	321.043		1481.33	1045.82	795.69	164.248	1539.85	372.129	97.5253		2530.28	0.98592	0.99687	0.99823	0.9247	0.99865		2912.9	0.4101	0.49617	0.54827	0.19815	0.53817	0.5343
1482.89	159.953	238.702	228.775	793.517	321.27		1482.89	1044.1	793.517	159.953	1540.77	371.437	95.6019		2528.35	0.98606	0.99692	0.99813	0.92551	0.99881		2911.47	0.41106	0.49736	0.54895	0.20107	0.53954	0.53563
1484.45	156.293	238.04	228.65	791.995	321.279		1484.45	1044.8	791.995	156.293	1540.96	371.101	94.2711		2526.42	0.9862	0.99695	0.99803	0.92629	0.99911		2910.04	0.41205	0.49857	0.54959	0.20378	0.54083	0.53693
1486.02	153.377	237.538	228.563	791.314	321.177		1486.02	1042.12	791.314	153.377	1540.74	371.327	93.1583		2524.49	0.98626	0.99688	0.99787	0.92705	0.99938		2908.62	0.41303	0.4998	0.55023	0.20624	0.54204	0.53816
1487.57	151.2	236.837	228.407	790.31	320.786		1487.57	1036.49	790.31	151.2	1540.68	371.824	92.3839		2522.56	0.98628	0.9968	0.99787	0.9278	0.99965		2907.19	0.41399	0.50104	0.55086	0.20841	0.54315	0.53932
1489.14	149.355	236.737	228.149	788.818	320.656		1489.14	1033.21	788.818	149.355	1540.62	372.065	91.8767		2520.63	0.98641	0.99687	0.9982	0.92861	0.99992		2905.77	0.41492	0.50229	0.55149	0.21028	0.54413	0.54039
1490.69	148.145	236.473	228.039	787.495	320.448		1490.69	1031.08	787.495	148.145	1540.83	371.893	91.394		2518.71	0.98666	0.99704	0.99866	0.92955	0.99997		2904.34	0.41583	0.50354	0.5521	0.21181	0.54497	0.54136
1492.25	147.063	236.347	227.396	786.009	319.848		1492.25	1031.89	786.009	147.063	1540.83	371.601	90.9466		2516.78	0.98687	0.99713	0.99885	0.93062	0.99974		2902.91	0.41671	0.50478	0.55268	0.21298	0.54564	0.54223
1493.81	146.186	236.188	227.033	784.486	318.962		1493.81	1036.63	784.486	146.186	1540.81	370.517	90.3809		2514.85	0.98696	0.99706	0.99875	0.93185	0.99942		2901.49	0.4176	0.50601	0.55321	0.21379	0.54611	0.543
1495.37	145.204	236.077	226.687	781.988	317.856		1495.37	1035.92	781.988	145.204	1539.85	369.325	89.8009		2512.92	0.98708	0.99699	0.99865	0.93331	0.99923		2900.06	0.4185	0.50721	0.55369	0.21423	0.54637	0.54366
1496.93	144.414	235.997	226.399	781.115	317.155		1496.93	1036.06	781.115	144.414	1539.48	368.238	89.288		2510.99	0.98736	0.99709	0.99873	0.93497	0.99922		2898.64	0.41942	0.50839	0.5541	0.2143	0.54641	0.54421
1498.49	143.467	235.871	226.213	781.023	316.473		1498.49	1037.65	781.023	143.467	1538.53	367.334	88.7058		2509.06	0.98768	0.99725	0.99875	0.93658	0.99925		2897.21	0.42035	0.50955	0.55445	0.21402	0.54622	0.54466
1500.04	142.774	235.579	226.147	780.034	316.153		1500.04	1041.7	780.034	142.774	1537.77	366.495	88.203		2507.13	0.98786	0.99723	0.9985	0.93795	0.99923		2895.79	0.42131	0.51069	0.55474	0.2134	0.54584	0.545
1501.6	142.174	235.12	225.881	779.938	315.993		1501.6	1041.49	779.938	142.174	1537.14	365.799	87.4621		2505.21	0.98799	0.99708	0.99823	0.9392	0.99926		2894.36	0.42227	0.51183	0.55502	0.21249	0.54528	0.54526
1503.16	141.644	234.851	225.629	779.948	315.871		1503.16	1040.29	779.948	141.644	1537.61	365.268	86.6721		2503.28	0.98834	0.99712	0.99844	0.9406	0.99953		2892.93	0.42325	0.51297	0.55529	0.21131	0.54459	0.54543
1504.71	141.108	234.656	225.351	779.367	315.939		1504.71	1040.56	779.367	141.108	1537.66	365.004	86.1663		2501.35	0.9889	0.9974	0.99916	0.94216	0.9999		2891.51	0.42423	0.51412	0.55559	0.20995	0.54379	0.54555
1506.27	140.806	234.75	225.709	778.592	315.396		1506.27	1043.11	778.592	140.806	1538.88	365.057	85.8048		2499.42	0.98931	0.9976	0.99984	0.94365	0.99995		2890.08	0.42524	0.51527	0.55592	0.20849	0.54293	0.54562
1507.83	139.89	234.656	225.558	778.197	316.417		1507.83	1044.8	778.197	139.89	1539.61	365.493	85.8787		2497.49	0.98941	0.99752	1.00006	0.94505	0.99961		2888.66	0.42629	0.51644	0.55632	0.20703	0.54202	0.54567
1509.38	139.65	235.178	225.24	774.838	317.709		1509.38	1046.24	774.838	139.65	1542.26	366.118	86.1358		2495.56	0.98953	0.99744	0.99996	0.94664	0.99928		2887.23	0.42739	0.51761	0.5568	0.20566	0.54113	0.54573
1510.94	138.66	235.27	225.263	770.213	319.592		1510.94	1047.38	770.213	138.66	1544.21	367.096	86.5747		2493.63	0.99001	0.99767	0.99992	0.94858	0.99926		2885.81	0.42853	0.51882	0.55738	0.20448	0.54031	0.54583
1512.49	138.105	236.663	225.23	760.957	321.757		1512.49	1049.02	760.957	138.105	1548.4	368.403	86.8461		2491.71	0.99068	0.99804	0.99999	0.95063	0.99936		2884.38	0.42971	0.52008	0.55811	0.2036	0.53962	0.54598
1514.05	139.353	238.059	227.458	754.77	324.172		1514.05	1050.86	754.77	139.353	1555.46	369.984	87.7422		2489.78	0.99111	0.99816	0.99983	0.95237	0.99929		2882.95	0.43091	0.52139	0.55896	0.20311	0.5391	0.54621
1515.6	141.403	241.98	232.076	768.09	326.836		1515.6	1053.4	768.09	141.403	1602.63	371.708	88.9801		2487.85	0.99123	0.99798	0.9994	0.95377	0.9992		2881.53	0.43213	0.52272	0.55995	0.20312	0.53878	0.54653
1517.16	148.284	249.287	241.619	884.576	329.048		1517.16	1056.12	884.576	148.284	1938.09	373.24	90.6523		2485.92	0.99148	0.99796	0.99912	0.95515	0.99947		2880.1	0.43338	0.52409	0.56107	0.20372	0.53871	0.54699
1518.71	198.593	277.62	296.215	1086.64	330.957		1518.71	1060.02	1086.64	198.593	2271.59	374.381	92.5359		2483.99	0.99209	0.99833	0.99941	0.9567	1.00004		2878.68	0.43467	0.52549	0.56233	0.20498	0.53894	0.54763
1520.27	294.853	343.475	362.816	1151.16	331.891		1520.27	1060.18	1151.16	294.853	2030.6	375.138	93.3577		2482.06	0.99273	0.9987	1.00003	0.95819	1.00043		2877.25	0.43601	0.52693	0.56373	0.20693	0.5395	0.54847
1521.82	283.221	331.033	308.312	925.993	331.821		1521.82	1059.62	925.993	283.221	1622.2	375.271	93.5614		2480.13	0.993	0.99868	1.00044	0.95935	1.00029		2875.82	0.43738	0.5284	0.56528	0.20962	0.54043	0.54952
1523.37	184.399	260.465	245.475	811.568	330.795		1523.37	1058.73	811.568	184.399	1545.71	374.715	92.9393		2478.21	0.99307	0.99849	1.00053	0.96035	0.99987		2874.4	0.43879	0.5299	0.56695	0.21302	0.54174	0.55077
1524.93	140.33	239.942	233.364	781.609	330.325		1524.93	1057.71	781.609	140.33	1553.32	374	91.7317		2476.28	0.99342	0.9986	1.00058	0.96161	0.99961		2872.97	0.4402	0.53142	0.56874	0.21712	0.54342	0.55225
1526.48	137.997	233.666	232.411	787.333	330.373		1526.48	1056.45	787.333	137.997	1549.28	373.226	89.5901		2474.35	0.99405	0.999	1.0007	0.96317	0.99959		2871.55	0.44162	0.53297	0.57063	0.22188	0.54549	0.55393
1528.03	135.343	233.028	233.845	789.121	330.483		1528.03	1054.91	789.121	135.343	1550.11	372.362	88.3854		2472.42	0.99448	0.99919	1.0006	0.96461	0.99948		2870.12	0.44304	0.53454	0.57261	0.22723	0.54792	0.55582
1529.58	138.543	231.604	227.945	795.586	330.567		1529.58	1053.52	795.586	138.543	1549.17	371.429	88.3797		2470.49	0.99447	0.99898	1.00011	0.96572	0.99917		2868.7	0.44445	0.53613	0.57466	0.23309	0.55068	0.55789
1531.13	137.602	234.378	230.522	787.634	330.698		1531.13	1052.16	787.634	137.602	1548.84	370.395	88.4143		2468.56	0.99447	0.99877	0.99956	0.9668	0.99904		2867.27	0.44584	0.53773	0.57675	0.23937	0.55373	0.56012
1532.69	139.79	233.27	230.6	786.905	330.786		1532.69	1050.95	786.905	139.79	1551.12	369.389	87.9264		2466.63	0.99492	0.99895	0.99945	0.96817	0.9994		2865.84	0.44721	0.53934	0.57885	0.24597	0.557	0.56247
1534.24	138.421	232.989	230.919	789.897	330.781		1534.24	1049.84	789.897	138.421	1551.58	368.442	87.2189		2464.71	0.99558	0.99934	0.99981	0.96963	0.99998		2864.42	0.44855	0.54092	0.58091	0.25278	0.56043	0.56494
1535.79	139.868	235.254	230.673	791.063	330.973		1535.79	1049.02	791.063	139.868	1550.18	367.736	86.1665		2462.78	0.99588	0.99942	1.00021	0.97075	1.00025		2862.99	0.44987	0.54247	0.58291	0.2597	0.56396	0.56748
1537.34	138.746	230.455	230.026	792.853	331.113		1537.34	1048.49	792.853	138.746	1549.61	367.631	85.4041		2460.85	0.99582	0.99916	1.00034	0.97153	1.00009		2861.57	0.45115	0.54398	0.58484	0.26665	0.56755	0.57008
1538.89	138.274	229.082	229.523	791.575	331.638		1538.89	1048.03	791.575	138.274	1551.51	367.7	83.2872		2458.92	0.99595	0.99905	1.00036	0.9724	0.99987		2860.14	0.45242	0.54547	0.58669	0.27356	0.57117	0.57273
1540.44	137.247	230.238	229.067	791.964	332.244		1540.44	1048.05	791.964	137.247	1552.53	368.091	83.916		2456.99	0.9965	0.99934	1.00043	0.97357	0.99977		2858.71	0.45366	0.54693	0.58846	0.28035	0.57479	0.57539
1541.99	136.912	231.36	229.198	791.849	333.346		1541.99	1048.42	791.849	136.912	1555.74	368.742	83.6667		2455.06	0.99702	0.99962	1.00042	0.97479	0.99958		2857.29	0.4549	0.54835	0.59014	0.28699	0.57837	0.57804
1543.54	135.96	232.598	229.831	793.138	334.642		1543.54	1049	793.138	135.96	1558.66	369.653	83.8527		2453.13	0.99712	0.99947	1.00008	0.97583	0.99915		2855.86	0.45614	0.54972	0.59169	0.29343	0.58185	0.58067
1545.09	137.042	234.275	230.772	795.788	336.117		1545.09	1049.78	795.788	137.042	1561.64	370.712	83.841		2451.21	0.99706	0.99914	0.9995	0.97687	0.99881		2854.44	0.4574	0.55104	0.59314	0.29964	0.58522	0.58326
1546.63	137.863	235.511	232.38	801.569	337.646		1546.63	1050.6	801.569	137.863	1565.01	371.88	83.8279		2449.28	0.99736	0.99918	0.99909	0.97818	0.99899		2853.01	0.45865	0.55233	0.59447	0.3056	0.58846	0.58581
1548.18	139.758	237.114	234.038	804.796	338.866		1548.18	1051.52	804.796	139.758	1570.97	373.177	83.7951		2447.35	0.99798	0.99957	0.99914	0.97968	0.99956		2851.59	0.4599	0.5536	0.59573	0.3113	0.59158	0.58831
1549.73	141.298	238.984	235.734	809.122	340.178		1549.73	1052.66	809.122	141.298	1577.88	374.974	83.8707		2445.42	0.99833	0.99976	0.99942	0.98096	0.99995		2850.16	0.46114	0.55487	0.5969	0.31675	0.59458	0.59076
1551.28	144.027	240.931	237.57	815.967	341.906		1551.28	1054.01	815.967	144.027	1586.67	375.944	84.1105		2443.49	0.9982	0.99951	0.99955	0.98191	0.99984		2848.73	0.46238	0.55615	0.59802	0.32196	0.59746	0.59315
1552.83	146.625	243.105	239.439	822.636	343.541		1552.83	1055.45	822.636	146.625	1598.98	376.233	84.3007		2441.56	0.99814	0.99929	0.99951	0.98288	0.9996		2847.31	0.46362	0.55744	0.59908	0.32695	0.60023	0.59549
1554.38	149.636	245.305	241.27	830.279	345.015		1554.38	1056.93	830.279	149.636	1615.18	376.42	84.6711		2439.63	0.99859	0.99953	0.99963	0.98415	0.99954		2845.88	0.46485	0.55875	0.60012	0.33173	0.60292	0.59777
1555.92	153.8	247.782	243.051	840.787	346.624		1555.92	1058.54	840.787	153.8	1648.93	376.576	84.7936		2437.71	0.99918	0.99993	0.9999	0.98546	0.99949		2844.46	0.46609	0.56006	0.60113	0.33632	0.60552	0.60001
1557.47	157.972	249.555	244.534	854.282	347.66		1557.47	1059.98	854.282	157.972	1668.6	376.751	85.0583		2435.78	0.99935	0.99994	0.99996	0.98642	0.9992		2843.03	0.46734	0.56138	0.60214	0.34075	0.60805	0.60219
1559.01	161.009	250.539	245.366	856.592	348.646		1559.01	1061.21	856.592	161.009	1670.99	377.062	85.2299		2433.85	0.99917	0.99956	0.99963	0.98713	0.99882		2841.61	0.46859	0.56271	0.60315	0.34503	0.61053	0.60433
1560.56	161.473	250.654	245.167	856.531	349.504		1560.56	1062.24	856.531	161.473	1655.35	377.481	85.3876		2431.92	0.99916	0.99937	0.99917	0.988	0.99881		2840.18	0.46986	0.56406	0.60419	0.34917	0.61295	0.60643
1562.11	160.07	249.959	244.635	854.496	350.212		1562.11	1062.85	854.496	160.07	1633.78	377.383	85.4912		2429.99	0.99954	0.99965	0.99902	0.98922	0.99932		2838.75	0.47114	0.56543	0.60525	0.35319	0.61535	0.6085
1563.65	156.641	248.475	243.565	849.8	350.717		1563.65	1062.78	849.8	156.641	1604.47	377.158	85.6254		2428.06	0.99993	1.00005	0.99926	0.99049	0.99998		2837.33	0.47241	0.56683	0.60636	0.35712	0.61771	0.61054
1565.2	153.059	246.817	242.264	840.1	351.351		1565.2	1062.54	840.1	153.059	1589.82	376.059	85.7178		2426.13	0.9999	1.00005	0.99958	0.99144	1.00029		2835.9	0.47369	0.56824	0.6075	0.36096	0.62003	0.61256
1566.74	151.043	244.541	240.867	833.081	351.697		1566.74	1061.76	833.081	151.043	1583.25	374.135	85.962		2424.21	0.99958	0.9997	0.9998	0.99202	1.00016		2834.48	0.47497	0.56968	0.60868	0.36474	0.62233	0.61457
1568.29	149.553	242.547	239.427	826.461	352.017		1568.29	1061.29	826.461	149.553	1577.36	373.296	86.0816		2422.28	0.99943	0.99952	1.00001	0.99251	0.99995		2833.05	0.47625	0.57113	0.60988	0.36846	0.6246	0.61655
1569.83	148.528	241.403	238.08	824.563	352.737		1569.83	1060.97	824.563	148.528	1573.69	373.148	86.4797		2420.35	0.99961	0.99976	1.00027	0.99311	0.99992		2831.62	0.47752	0.57258	0.61109	0.37215	0.62684	0.61851
1571.38	147.313	240.807	236.803	822.389	353.51		1571.38	1060.93	822.389	147.313	1573.65	373.665	86.3245		2418.42	0.99975	0.99998	1.00038	0.99368	0.99986		2830.2	0.47879	0.57403	0.61232	0.3758	0.62905	0.62047
1572.92	146.326	240.616	235.629	821.643	354.664		1572.92	1061.16	821.643	146.326	1574.59	374.334	86.1582		2416.49	0.99961	0.99974	1.00011	0.99408	0.99949		2828.77	0.48006	0.57549	0.61356	0.37944	0.63125	0.62241
1574.46	145.102	240.512	234.683	820.977	356.233		1574.46	1061.28	820.977	145.102	1574.32	376.318	86.0417		2414.56	0.99943	0.99935	0.99958	0.99449	0.99906		2827.35	0.48133	0.57694	0.61481	0.38308	0.63346	0.62435
1576.01	144.201	240.695	234.02	821.682	357.584		1576.01	1061.62	821.682	144.201	1574.79	380.157	85.4267		2412.63	0.99958	0.99937	0.99916	0.99516	0.99909		2825.92	0.4826	0.57839	0.61608	0.38673	0.63568	0.62629
1577.55	143.661	241.017	233.558	820.21	358.52		1577.55	1062.21	820.21	143.661	1574.89	380.979	85.35		2410.71	0.99989	0.99974	0.99904	0.99611	0.99953		2824.5	0.48387	0.57982	0.61735	0.39039	0.6379	0.62824
1579.09	144.082	241.432	233.33	819.695	358.903		1579.09	1063.27	819.695	144.082	1575.84	381.202	85.3395		2408.78	0.9999	0.9999	0.99912	0.99706	0.99987		2823.07	0.48515	0.58122	0.6186	0.39406	0.64012	0.63021
1580.63	144.236	241.641	233.263	819.791	358.937		1580.63	1064.09	819.791	144.236	1576.26	380.327	85.3156		2406.85	0.99969	0.99961	0.99921	0.9978	0.9999		2821.64	0.48645	0.58258	0.61984	0.39776	0.64234	0.63219
1582.18	144.027	242.185	233.433	820.613	358.922		1582.18	1064.76	820.613	144.027	1577.15	379.536	85.3426		2404.92	0.99955	0.99961	0.99921	0.99781	0.99988		2820.22	0.48776	0.58393	0.62107	0.40149	0.64457	0.63421
1583.72	143.948	242.858	233.707	822.22	358.347		1583.72	1065.39	822.22	143.948	1577.92	379.224	85.2164		2402.99	0.99959	0.9996	0.99922	0.99783	0.99986		2818.79	0.48907	0.58527	0.62229	0.40525	0.64683	0.63625
1585.26	143.856	243.593	234.016	824.451	357.464		1585.26	1065.93	824.451	143.856	1578.27	378.892	85.1202		2401.06	0.99959	0.99959	0.99922	0.99784	0.99985		2817.37	0.49038	0.58663	0.62352	0.40904	0.64912	0.63831
1586.8	143.905	244.228	234.351	825.875	356.392		1586.8	1066.42	825.875	143.905	1579.08	378.462	84.9696		2399.13	0.99959	0.99958	0.99922	0.99785	0.99983		2815.94	0.49168	0.58799	0.62475	0.41285	0.65144	0.64039
1588.34	143.829	244.882	234.567	826.747	354.81		1588.34	1066.76	826.747	143.829	1579.86	378.172	84.9553		2397.21	0.99959	0.99958	0.99923	0.99787	0.99982		2814.52	0.49298	0.58934	0.62596	0.41667	0.65377	0.64248
1589.88	144	245.372	234.734	827.729	353.254		1589.88	1066.98	827.729	144	1580.3	378.444	84.7086		2395.28	0.99959	0.99957	0.99923	0.99788	0.9998		2813.09	0.49427	0.59067	0.62716	0.4205	0.65611	0.64458
1591.42	144.019	245.754	234.83	827.528	351.864		1591.42	1066.58	827.528	144.019	1580.87	378.185	84.6206		2393.35	0.99959	0.99956	0.99924	0.99789	0.99979		2811.66	0.49556	0.59199	0.62835	0.42434	0.65845	0.6467
1592.96	144.246	246.405	234.906	824.66	350.387		1592.96	1065.92	824.66	144.246	1581.36	378.156	84.3583		2391.42	0.99959	0.99955	0.99924	0.99791	0.99977		2810.24	0.49684	0.59331	0.62955	0.42817	0.66081	0.64882
1594.5	144.906	246.962	234.919	824.544	349.305		1594.5	1064.86	824.544	144.906	1582.51	378.133	84.279		2389.49	0.99959	0.99955	0.99925	0.99792	0.99976		2808.81	0.49811	0.59462	0.63075	0.432	0.66318	0.65095
1596.04	145.754	247.35	235.41	825.406	348.404		1596.04	1063.89	825.406	145.754	1584.38	377.952	84.2379		2387.56	0.99959	0.99954	0.99925	0.99794	0.99974		2807.39	0.49939	0.59593	0.63196	0.43581	0.66554	0.65309
1597.58	146.842	247.449	236.001	826.352	348.01		1597.58	1063.1	826.352	146.842	1587.03	377.993	84.3592		2385.63	0.99958	0.99953	0.99925	0.99795	0.99973		2805.96	0.50067	0.59721	0.63315	0.43959	0.66788	0.65523
1599.12	148.182	247.594	236.66	827.583	347.823		1599.12	1062.88	827.583	148.182	1587.28	377.864	84.3921		2383.71	0.99958	0.99953	0.99926	0.99796	0.99971		2804.53	0.50196	0.59847	0.63433	0.44334	0.67018	0.65737
1600.66	149.596	247.8	237.362	831.281	348.137		1600.66	1062.71	831.281	149.596	1589.71	378.027	84.4217		2381.78	0.99958	0.99952	0.99926	0.99798	0.9997		2803.11	0.50324	0.59971	0.63549	0.44704	0.67246	0.65949
1602.2	151.262	248.083	238.136	834.626	348.482		1602.2	1062.53	834.626	151.262	1591.6	378.353	84.4347		2379.85	0.99958	0.99951	0.99927	0.99799	0.99968		2801.68	0.50452	0.60096	0.63666	0.45071	0.67473	0.6616
1603.73	153.264	248.156	238.787	836.953	348.493		1603.73	1061.86	836.953	153.264	1594.44	378.781	84.3688		2377.92	0.99958	0.9995	0.99927	0.998	0.99967		2800.26	0.5058	0.60222	0.63783	0.45435	0.67698	0.6637
1605.27	155.022	248.177	239.493	839.758	348.25		1605.27	1061.26	839.758	155.022	1597.28	379.249	84.2184		2375.99	0.99958	0.9995	0.99928	0.99802	0.99965		2798.83	0.50707	0.60351	0.63902	0.45794	0.67922	0.66579
1606.81	156.909	248.012	240.193	841.743	347.405		1606.81	1060.71	841.743	156.909	1600.49	379.673	83.8783		2374.06	0.99958	0.99949	0.99928	0.99803	0.99964		2797.41	0.50834	0.60482	0.64022	0.4615	0.68146	0.66785
1608.35	158.821	248.04	240.59	844.184	346.603		1608.35	1060.41	844.184	158.821	1603.42	379.749	83.6801		2372.13	0.99958	0.99948	0.99929	0.99805	0.99962		2795.98	0.50961	0.60615	0.64144	0.46502	0.68368	0.6699
1609.88	160.468	248.123	240.49	846.853	345.89		1609.88	1059.98	846.853	160.468	1606.56	379.583	83.5383		2370.21	0.99958	0.99948	0.99929	0.99806	0.99961		2794.55	0.51087	0.60749	0.64266	0.4685	0.68587	0.67193
1611.42	161.585	248.015	240.357	848.831	344.869		1611.42	1059.6	848.831	161.585	1609.15	379.222	83.5135		2368.28	0.99958	0.99947	0.99929	0.99807	0.99959		2793.13	0.51215	0.60883	0.64389	0.47192	0.68803	0.67393
1612.96	162.598	248.575	240.606	850.989	343.754		1612.96	1059.35	850.989	162.598	1611.41	378.74	83.8748		2366.35	0.99958	0.99946	0.9993	0.99809	0.99958		2791.7	0.51343	0.61015	0.64511	0.47528	0.69012	0.67591
1614.49	164.007	249.41	240.484	852.654	342.436		1614.49	1058.93	852.654	164.007	1613.23	378.317	84.0231		2364.42	0.99958	0.99945	0.9993	0.9981	0.99956		2790.28	0.51471	0.61146	0.64632	0.47858	0.69215	0.67787
1616.03	165.477	250.569	240.766	853.409	341.356		1616.03	1058.71	853.409	165.477	1614.5	377.659	84.0823		2362.49	0.99958	0.99945	0.99931	0.99811	0.99954		2788.85	0.51601	0.61277	0.64754	0.48181	0.69413	0.67979
1617.56	165.758	251.935	241.193	852.822	340.53		1617.56	1058.59	852.822	165.758	1615.4	377.232	84.3633		2360.56	0.99958	0.99944	0.99931	0.99813	0.99953		2787.43	0.5173	0.61408	0.64876	0.48497	0.69606	0.68168
1619.1	165.767	253.304	241.674	852.58	339.973		1619.1	1058.64	852.58	165.767	1616.41	376.919	84.498		2358.63	0.99958	0.99943	0.99932	0.99814	0.99951		2786	0.51859	0.61541	0.64998	0.48808	0.69795	0.68353
1620.63	165.552	254.784	242.328	852.124	339.533		1620.63	1058.86	852.124	165.552	1617.28	376.606	84.4985		2356.71	0.99958	0.99943	0.99932	0.99816	0.9995		2784.57	0.51988	0.61674	0.6512	0.4911	0.6998	0.68533
1622.17	165.062	256.352	243.049	851.309	339.051		1622.17	1059.25	851.309	165.062	1617.81	376.245	84.7365		2354.78	0.99958	0.99942	0.99932	0.99817	0.99948		2783.15	0.52116	0.61807	0.65241	0.49405	0.7016	0.68708
1623.7	164.728	257.846	243.834	850.362	338.75		1623.7	1059.67	850.362	164.728	1618.39	375.816	84.7513		2352.85	0.99958	0.99941	0.99933	0.99818	0.99947		2781.72	0.52243	0.61939	0.65359	0.4969	0.70333	0.68878
1625.23	164.643	259.187	244.646	850.032	339.02		1625.23	1060.34	850.032	164.643	1618.95	375.104	85.3371		2350.92	0.99958	0.9994	0.99933	0.9982	0.99945		2780.3	0.5237	0.6207	0.65474	0.49966	0.70498	0.69042
1626.77	164.698	260.465	245.342	850.516	339.047		1626.77	1060.92	850.516	164.698	1619.57	374.396	86.1986		2348.99	0.99958	0.9994	0.99934	0.99821	0.99944		2778.87	0.52497	0.62199	0.65587	0.50231	0.70656	0.69201
1628.3	165.025	261.472	245.853	850.784	339.147		1628.3	1061.38	850.784	165.025	1620.61	373.864	87.7059		2347.06	0.99958	0.99939	0.99934	0.99822	0.99942		2777.44	0.52622	0.62328	0.65699	0.50487	0.70807	0.69355
1629.83	165.67	262.428	244.921	851.092	338.974		1629.83	1061.62	851.092	165.67	1621.79	373.457	199.99		2345.13	0.99958	0.99938	0.99935	0.99824	0.99941		2776.02	0.52745	0.62455	0.65809	0.50734	0.70951	0.69504
1631.37	167.078	263.306	245.189	851.072	338.816		1631.37	1061.09	851.072	167.078	1623.13	373.41	180.143		2343.21	0.99958	0.99938	0.99935	0.99825	0.99939		2774.59	0.52867	0.6258	0.65916	0.50971	0.71087	0.69647
1632.9	167.833	263.784	245.479	850.058	338.328		1632.9	1060.05	850.058	167.833	1624.5	373.552	92.0742		2341.28	0.99958	0.99937	0.99935	0.99827	0.99938		2773.17	0.52987	0.62701	0.66019	0.51198	0.71213	0.69783
1634.43	168.574	264.103	245.743	849.955	337.269		1634.43	1058.84	849.955	168.574	1625.71	373.947	90.6178		2339.35	0.99958	0.99936	0.99936	0.99828	0.99936		2771.74	0.53106	0.62818	0.66119	0.51415	0.7133	0.69914
1635.96	168.969	264.356	245.901	849.229	336.04		1635.96	1057.51	849.229	168.969	1626.78	374.401	90.3005		2337.42	0.99958	0.99935	0.99936	0.99829	0.99935		2770.32	0.53222	0.62932	0.66216	0.51623	0.71439	0.70039
1637.49	169.749	264.157	245.921	848.66	334.414		1637.49	1056.42	848.66	169.749	1627.09	375.043	89.0082		2335.49	0.99958	0.99935	0.99937	0.99831	0.99933		2768.89	0.53337	0.63046	0.66312	0.51824	0.71543	0.7016
1639.03	170.319	263.685	245.602	847.946	332.695		1639.03	1055.07	847.946	170.319	1627.28	375.581	88.3679		2333.56	0.99958	0.99934	0.99937	0.99832	0.99932		2767.46	0.53449	0.6316	0.66407	0.52019	0.71644	0.70277
1640.56	170.863	263.101	245.299	847.167	330.981		1640.56	1054.04	847.167	170.863	1627.73	376.248	85.8284		2331.63	0.99958	0.99933	0.99938	0.99833	0.9993		2766.04	0.53559	0.63273	0.665	0.52207	0.7174	0.70391
1642.09	171.478	262.554	245.247	845.478	329.418		1642.09	1052.99	845.478	171.478	1628.03	377.03	85.6332		2329.71	0.99958	0.99933	0.99938	0.99835	0.99929		2764.61	0.53668	0.63384	0.66591	0.52389	0.71832	0.70502
1643.62	172.515	262.075	245.292	845.547	328.319		1643.62	1052.11	845.547	172.515	1628.35	377.953	85.8854		2327.78	0.99958	0.99932	0.99938	0.99836	0.99927		2763.19	0.53776	0.63492	0.66677	0.52565	0.7192	0.7061
1645.15	173.652	261.851	245.148	846.359	327.236		1645.15	1051.41	846.359	173.652	1628.22	378.688	85.9708		2325.85	0.99958	0.99931	0.99939	0.99838	0.99926		2761.76	0.53882	0.63596	0.6676	0.52737	0.72005	0.70717
1646.68	174.609	261.893	244.946	847.959	326.248		1646.68	1050.68	847.959	174.609	1628.21	379.047	86.0538		2323.92	0.99958	0.9993	0.99939	0.99839	0.99924		2760.34	0.53988	0.63698	0.6684	0.52904	0.72086	0.70822
1648.21	175.902	261.845	244.495	849.278	325.244		1648.21	1049.8	849.278	175.902	1627.83	379.564	85.9812		2321.99	0.99958	0.9993	0.9994	0.9984	0.99923		2758.91	0.54092	0.63798	0.66917	0.53068	0.72165	0.70927
1649.74	177.607	262.008	243.722	850.798	324.52		1649.74	1049.05	850.798	177.607	1627.51	379.768	86.0038		2320.06	0.99958	0.99929	0.9994	0.99842	0.99921		2757.48	0.54195	0.63894	0.66991	0.53229	0.72242	0.71031
1651.27	179.137	262.288	243.115	852.315	323.743		1651.27	1048.39	852.315	179.137	1626.69	379.847	85.8277		2318.13	0.99958	0.99928	0.99941	0.99843	0.99919		2756.06	0.54297	0.63988	0.67062	0.53387	0.72317	0.71134
1652.8	180.47	262.715	242.629	853.355	323.064		1652.8	1047.87	853.355	180.47	1626.12	379.596	85.8469		2316.21	0.99958	0.99927	0.99941	0.99844	0.99918		2754.63	0.54399	0.64082	0.67131	0.53542	0.72392	0.71237
1654.32	181.842	263.042	242.358	854.311	322.526		1654.32	1048.4	854.311	181.842	1625.98	378.68	86.1524		2314.28	0.99958	0.99927	0.99942	0.99846	0.99916		2753.21	0.54498	0.64174	0.672	0.53695	0.72466	0.7134
1655.85	183.084	263.447	242.211	855.784	321.994		1655.85	1049.64	855.784	183.084	1625.87	377.588	86.4965		2312.35	0.99958	0.99926	0.99942	0.99847	0.99915		2751.78	0.54597	0.64266	0.67267	0.53846	0.72539	0.71442
1657.38	184.227	264.009	242.094	856.275	321.247		1657.38	1050.5	856.275	184.227	1624.99	376.503	86.756		2310.42	0.99958	0.99925	0.99942	0.99849	0.99913		2750.35	0.54695	0.64359	0.67333	0.53994	0.72611	0.71544
1658.91	185.13	264.559	241.855	856.256	320.728		1658.91	1051.27	856.256	185.13	1625.03	375.435	87.0196		2308.49	0.99958	0.99925	0.99943	0.9985	0.99912		2748.93	0.54792	0.64452	0.674	0.5414	0.72681	0.71645
1660.43	185.745	265.119	241.565	855.549	320.164		1660.43	1051.93	855.549	185.745	1624.45	374.515	87.2633		2306.56	0.99958	0.99924	0.99943	0.99851	0.9991		2747.5	0.54888	0.64546	0.67466	0.54282	0.72751	0.71744
1661.96	186.269	265.888	241.694	853.657	319.729		1661.96	1052.28	853.657	186.269	1623.73	373.664	87.4799		2304.63	0.99958	0.99923	0.99944	0.99853	0.99909		2746.08	0.54983	0.64641	0.67533	0.54421	0.72819	0.71842
1663.49	186.626	266.413	241.312	851.874	318.993		1663.49	1052.37	851.874	186.626	1622.48	372.91	87.5471		2302.71	0.99958	0.99922	0.99944	0.99854	0.99907		2744.65	0.55076	0.64736	0.676	0.54558	0.72885	0.71937
1665.01	186.953	266.918	240.851	850.351	317.775		1665.01	1052.54	850.351	186.953	1620.81	372.436	87.3353		2300.78	0.99958	0.99922	0.99945	0.99855	0.99906		2743.23	0.55169	0.64831	0.67667	0.54692	0.72949	0.7203
1666.54	187.738	267.304	240.448	849.38	316.692		1666.54	1052.67	849.38	187.738	1618.85	372.133	86.9527		2298.85	0.99958	0.99921	0.99945	0.99857	0.99904		2741.8	0.55262	0.64925	0.67733	0.54823	0.7301	0.7212
1668.07	188.455	267.869	239.901	847.92	315.767		1668.07	1052.9	847.92	188.455	1616.96	372.511	86.4648		2296.92	0.99958	0.9992	0.99945	0.99858	0.99903		2740.37	0.55357	0.65018	0.67798	0.54952	0.73068	0.72209
1669.59	189.203	268.332	239.338	846.994	314.692		1669.59	1053.29	846.994	189.203	1615.22	372.923	86.012		2294.99	0.99958	0.9992	0.99946	0.9986	0.99901		2738.95	0.55453	0.65109	0.67863	0.55079	0.73125	0.72296
1671.12	190.49	268.711	238.85	845.915	313.473		1671.12	1053.57	845.915	190.49	1615.24	373.638	85.6944		2293.06	0.99958	0.99919	0.99946	0.99861	0.999		2737.52	0.55551	0.65201	0.67929	0.55207	0.7318	0.72383
1672.64	192.316	269.206	238.401	845.588	312.749		1672.64	1053.56	845.588	192.316	1614.6	374.418	85.4387		2291.13	0.99958	0.99918	0.99947	0.99862	0.99898		2736.1	0.5565	0.65293	0.67997	0.55337	0.73237	0.72472
1674.17	194.381	269.504	237.869	845.417	312.32		1674.17	1053.16	845.417	194.381	1613.73	375.124	85.2378		2289.21	0.99958	0.99917	0.99947	0.99864	0.99897		2734.67	0.55749	0.65387	0.68067	0.55469	0.73297	0.72561
1675.69	196.708	269.694	237.017	845.282	312.118		1675.69	1052.19	845.282	196.708	1613.13	375.75	85.063		2287.28	0.99958	0.99917	0.99948	0.99865	0.99895		2733.25	0.55849	0.65482	0.68138	0.55605	0.73358	0.72651
1677.22	198.874	269.368	236.164	845.515	312.191		1677.22	1051.25	845.515	198.874	1612.46	376.267	84.6881		2285.35	0.99958	0.99916	0.99948	0.99866	0.99894		2731.82	0.5595	0.65576	0.6821	0.55744	0.73422	0.72743
1678.74	201.238	269.235	235.399	845.288	312.051		1678.74	1050.54	845.288	201.238	1611.95	376.819	84.2884		2283.42	0.99958	0.99915	0.99948	0.99868	0.99892		2730.39	0.56051	0.6567	0.68284	0.55889	0.73489	0.72837
1680.26	203.912	269.259	234.702	845.067	311.91		1680.26	1050.52	845.067	203.912	1611.08	377.423	83.8646		2281.49	0.99958	0.99915	0.99949	0.99869	0.99891		2728.97	0.56154	0.65765	0.68359	0.5604	0.73561	0.72935
1681.78	206.593	268.419	234.092	843.688	311.395		1681.78	1050.73	843.688	206.593	1610.05	377.673	83.3838		2279.56	0.99958	0.99914	0.99949	0.99871	0.99889		2727.54	0.56257	0.65861	0.68437	0.56198	0.7364	0.73038
1683.31	209.43	270.317	233.59	842.482	310.714		1683.31	1051.09	842.482	209.43	1609.43	377.966	83.1412		2277.63	0.99958	0.99913	0.9995	0.99872	0.99887		2726.12	0.56361	0.6596	0.68517	0.56365	0.73725	0.73146
1684.83	212.307	272.076	233.191	841.739	310.343		1684.83	1051.74	841.739	212.307	1609.28	377.879	83.0934		2275.71	0.99958	0.99912	0.9995	0.99873	0.99886		2724.69	0.56466	0.66061	0.68601	0.56538	0.73816	0.73258
1686.35	215.434	274.008	232.983	840.788	310.016		1686.35	1052.74	840.788	215.434	1610.11	377.731	83.1823		2273.78	0.99958	0.99912	0.99951	0.99875	0.99884		2723.26	0.56571	0.66162	0.68685	0.56718	0.73912	0.73374
1687.87	218.441	275.693	232.875	840.611	308.062		1687.87	1053.72	840.611	218.441	1610.59	377.619	83.2733		2271.85	0.99958	0.99911	0.99951	0.99876	0.99883		2721.84	0.56676	0.66264	0.6877	0.56902	0.74012	0.73494
1689.4	221.293	277.054	232.75	840.491	307.71		1689.4	1054.43	840.491	221.293	1609.52	377.588	83.3625		2269.92	0.99958	0.9991	0.99951	0.99877	0.99881		2720.41	0.56779	0.66365	0.68854	0.57088	0.74116	0.73615
1690.92	224.341	278.243	232.455	841.167	307.632		1690.92	1054.46	841.167	224.341	1608.5	377.619	83.5879		2267.99	0.99958	0.9991	0.99952	0.99879	0.9988		2718.99	0.5688	0.66465	0.68938	0.57277	0.74222	0.73739
1692.44	227.336	279.595	232.084	842.217	307.738		1692.44	1054.23	842.217	227.336	1607.6	377.636	83.7517		2266.06	0.99958	0.99909	0.99952	0.9988	0.99878		2717.56	0.56981	0.66565	0.69022	0.57466	0.74331	0.73864
1693.96	230.41	280.861	231.776	843.77	308.032		1693.96	1053.25	843.77	230.41	1606.92	377.847	83.9128		2264.13	0.99958	0.99908	0.99953	0.99882	0.99877		2716.14	0.5708	0.66666	0.69106	0.57657	0.74441	0.7399
1695.48	233.38	282.329	231.581	845.744	308.574		1695.48	1052.17	845.744	233.38	1605.97	378.113	84.0329		2262.21	0.99958	0.99907	0.99953	0.99883	0.99875		2714.71	0.57179	0.66767	0.6919	0.57846	0.74551	0.74117
1697	236.649	283.328	231.325	847.86	309.284		1697	1051.14	847.86	236.649	1604.98	378.542	84.1081		2260.28	0.99958	0.99907	0.99954	0.99884	0.99874		2713.28	0.57277	0.66867	0.69273	0.58034	0.74661	0.74243
1698.52	239.701	284.275	231.086	849.915	310.107		1698.52	1050.91	849.915	239.701	1604.01	379.098	84.081		2258.35	0.99958	0.99906	0.99954	0.99886	0.99872		2711.86	0.57374	0.66965	0.69355	0.58219	0.74768	0.74368
1700.04	242.651	284.864	230.841	852.515	310.292		1700.04	1050.79	852.515	242.651	1603.09	379.784	83.9341		2256.42	0.99958	0.99905	0.99954	0.99887	0.99871		2710.43	0.57471	0.6706	0.69434	0.58399	0.74872	0.7449
1701.56	245.798	285.573	230.627	855.177	310.337		1701.56	1050.47	855.177	245.798	1602.28	380.389	83.7267		2254.49	0.9996	0.99905	0.99955	0.99888	0.99869		2709.01	0.57568	0.67152	0.69509	0.58574	0.74972	0.7461
1703.08	249.013	286.165	230.502	857.669	311.014		1703.08	1049.85	857.669	249.013	1601.5	381.048	83.4867		2252.56	0.99953	0.99904	0.99955	0.9989	0.99868		2707.58	0.57664	0.6724	0.6958	0.58743	0.75066	0.74726
1704.6	252.085	286.434	230.233	860.611	311.011		1704.6	1049.3	860.611	252.085	1600.52	381.495	83.2504		2250.63	0.99937	0.99874	0.99991	0.99898	0.99877		2706.16	0.5776	0.67325	0.69648	0.58906	0.75156	0.7484
1706.12	255.131	286.592	229.848	863.497	310.869		1706.12	1049.36	863.497	255.131	1599.34	381.894	83.0079		2248.71	0.99927	0.99863	1.00009	0.99914	0.99887		2704.73	0.57854	0.67409	0.69715	0.59065	0.75242	0.74951
1707.64	258.025	286.929	229.265	865.567	310.566		1707.64	1050.26	865.567	258.025	1598.17	382.134	82.8535		2246.78	0.99937	0.99878	1.00009	0.99937	0.99891		2703.3	0.57947	0.67491	0.69781	0.5922	0.75326	0.7506
1709.15	260.979	287.312	228.78	867.259	310.394		1709.15	1051.51	867.259	260.979	1597.04	381.8	82.6633		2244.85	0.99949	0.99895	1.00004	0.99954	0.99886		2701.88	0.58037	0.67574	0.69846	0.59373	0.75407	0.75167
1710.67	263.787	287.683	228.242	868.138	310.217		1710.67	1053.21	868.138	263.787	1595.79	381.951	82.4435		2242.92	0.99945	0.99895	0.99992	0.99956	0.99869		2700.45	0.58127	0.67657	0.69912	0.59523	0.75486	0.75272
1712.19	266.857	288.191	227.617	868.287	309.945		1712.19	1054.92	868.287	266.857	1594.59	382.131	82.2133		2240.99	0.99934	0.99885	0.99966	0.99946	0.99845		2699.03	0.58215	0.6774	0.69976	0.59671	0.75563	0.75375
1713.71	269.599	288.603	226.886	868.206	309.532		1713.71	1056.46	868.206	269.599	1593.65	382.279	82.0107		2239.06	0.99934	0.99885	0.99934	0.99936	0.99829		2697.6	0.58301	0.67822	0.7004	0.59816	0.75638	0.75475
1715.22	272.501	289.305	226.215	867.653	309.646		1715.22	1057.62	867.653	272.501	1592.78	382.176	81.8004		2237.13	0.99948	0.99895	0.99922	0.99934	0.99836		2696.17	0.58387	0.67901	0.70101	0.59958	0.75709	0.75573
1716.74	275.382	289.898	225.608	866.513	310.227		1716.74	1058.4	866.513	275.382	1591.86	381.764	81.7042		2235.21	0.99961	0.99899	0.99938	0.99938	0.99868		2694.75	0.58472	0.67976	0.70158	0.60095	0.75777	0.75667
1718.26	278.494	290.515	224.96	865.683	310.897		1718.26	1059.02	865.683	278.494	1591.05	381.235	81.8792		2233.28	0.9996	0.99889	0.99966	0.99942	0.99903		2693.32	0.58556	0.68047	0.70213	0.60228	0.75841	0.75759
1719.77	280.766	291.298	224.267	865.316	311.862		1719.77	1059.72	865.316	280.766	1590.18	380.787	82.071		2231.35	0.99951	0.99881	0.99985	0.99946	0.99917		2691.9	0.58639	0.68115	0.70264	0.60357	0.75902	0.75849
1721.29	282.475	291.637	223.656	865.223	312.113		1721.29	1059.67	865.223	282.475	1589.46	380.48	82.3715		2229.42	0.99954	0.99894	0.99995	0.99959	0.99914		2690.47	0.58722	0.68181	0.70314	0.60483	0.75959	0.75938
1722.8	283.05	291.824	223.101	865.127	312.267		1722.8	1059.36	865.127	283.05	1588.85	380.477	82.5762		2227.49	0.99973	0.99923	1	0.99981	0.99916		2689.05	0.58802	0.68245	0.70362	0.60606	0.76015	0.76025
1724.32	283.205	291.849	222.645	865.572	312.839		1724.32	1058.84	865.572	283.205	1588.15	380.727	82.7262		2225.56	0.9999	0.99942	0.99997	0.99997	0.9992		2687.62	0.58881	0.68309	0.70408	0.60727	0.76069	0.7611
1725.83	282.969	291.728	222.119	866.194	313.14		1725.83	1058.5	866.194	282.969	1587.59	380.812	82.8961		2223.63	0.99984	0.99938	0.99978	0.99996	0.99908		2686.19	0.58958	0.68372	0.70454	0.60845	0.76122	0.76193
1727.35	281.957	291.463	221.539	867.205	313.775		1727.35	1058.46	867.205	281.957	1587.08	380.963	82.8968		2221.71	0.99969	0.99932	0.99948	0.99987	0.9989		2684.77	0.59033	0.68435	0.70499	0.60961	0.76174	0.76275
1728.86	280.177	291.201	221.231	869.245	314.186		1728.86	1058.61	869.245	280.177	1586.73	381.145	82.6702		2219.78	0.99973	0.99947	0.99929	0.99984	0.99893		2683.34	0.59106	0.68497	0.70542	0.61075	0.76224	0.76355
1730.38	277.98	290.937	220.959	871.145	314.57		1730.38	1059.24	871.145	277.98	1586.79	381.381	82.1111		2217.85	0.99992	0.9997	0.99936	0.99988	0.99917		2681.92	0.59176	0.68556	0.70584	0.61186	0.76273	0.76434
1731.89	275.636	290.964	220.654	872.827	315.224		1731.89	1059.79	872.827	275.636	1586.92	381.584	81.922		2215.92	0.99998	0.99971	0.9996	0.9998	0.99939		2680.49	0.59245	0.68613	0.70623	0.61296	0.7632	0.76512
1733.4	273.416	290.803	220.465	874.948	315.703		1733.4	1060.38	874.948	273.416	1587.66	381.726	81.7033		2213.99	0.99982	0.99951	0.9998	0.99956	0.99948		2679.07	0.59311	0.68668	0.7066	0.61403	0.76367	0.76589
1734.92	271.014	290.874	220.033	877.238	316.382		1734.92	1061.06	877.238	271.014	1587.92	381.79	81.5599		2212.06	0.99963	0.99943	0.99989	0.99937	0.99952		2677.64	0.59375	0.68721	0.70695	0.6151	0.76413	0.76667
1736.43	268.428	290.607	219.533	879.687	317.108		1736.43	1061.61	879.687	268.428	1588.03	381.558	81.4658		2210.13	0.99957	0.99958	0.99993	0.99943	0.9996		2676.21	0.59436	0.68772	0.70728	0.61615	0.7646	0.76746
1737.94	265.762	289.902	219.005	880.777	317.796		1737.94	1062.13	880.777	265.762	1588.67	381.086	81.4842		2208.21	0.99963	0.99974	0.99997	0.99963	0.99967		2674.79	0.59494	0.68821	0.70759	0.61719	0.76507	0.76825
1739.45	263.078	289.069	218.303	881.434	318.04		1739.45	1062.74	881.434	263.078	1589.33	380.441	81.4131		2206.28	0.99966	0.99971	0.99995	0.99977	0.99958		2673.36	0.59549	0.68867	0.70786	0.61821	0.76555	0.76905
1740.97	260.602	287.801	217.556	881.93	318.038		1740.97	1063.08	881.93	260.602	1590.51	379.769	81.2807		2204.35	0.99961	0.9996	0.9998	0.99977	0.99931		2671.94	0.596	0.68912	0.70811	0.61923	0.76605	0.76986
1742.48	258.474	286.26	216.96	882.781	317.691		1742.48	1063.34	882.781	258.474	1592.32	379.358	81.1421		2202.42	0.9996	0.99965	0.99957	0.99974	0.999		2670.51	0.59647	0.68955	0.70832	0.62023	0.76657	0.77068
1743.99	256.795	284.882	216.665	883.339	317.424		1743.99	1063.41	883.339	256.795	1594.54	379.06	81.1216		2200.49	0.99977	0.99986	0.9994	0.99979	0.99888		2669.08	0.59692	0.68996	0.70851	0.62122	0.76711	0.77153
1745.5	255.276	283.539	216.331	883.421	317.215		1745.5	1063.18	883.421	255.276	1598.1	378.875	81.2029		2198.56	0.99998	0.99997	0.99932	0.99983	0.99899		2667.66	0.59734	0.69035	0.70867	0.62221	0.76768	0.7724
1747.01	254.049	282.328	216.548	884.347	317.08		1747.01	1062.27	884.347	254.049	1602.34	378.88	81.2629		2196.63	0.99997	0.99986	0.99925	0.99972	0.99912		2666.23	0.59773	0.69071	0.70879	0.62318	0.76826	0.7733
1748.52	252.94	281.191	216.865	886.044	316.829		1748.52	1061.19	886.044	252.94	1608.32	378.947	81.3998		2194.71	0.99978	0.99969	0.99925	0.9995	0.99916		2664.81	0.5981	0.69104	0.70887	0.62413	0.76885	0.77422
1750.03	251.9	280.385	217.608	888.001	316.943		1750.03	1060.08	888.001	251.9	1615.34	379.014	81.4157		2192.78	0.99968	0.99972	0.99945	0.99943	0.99925		2663.38	0.59846	0.69132	0.70889	0.62505	0.76943	0.77517
1751.54	250.833	279.835	218.954	892.358	317.233		1751.54	1059.52	892.358	250.833	1625.74	379.108	81.6446		2190.85	0.99981	0.99991	0.99979	0.99963	0.9995		2661.96	0.59879	0.69155	0.70885	0.62594	0.77001	0.77614
1753.05	249.843	279.684	220.678	898.572	317.529		1753.05	1059.43	898.572	249.843	1637.52	379.642	81.8909		2188.92	0.99998	0.99997	0.99996	0.99986	0.99972		2660.53	0.59911	0.69174	0.70876	0.6268	0.77057	0.77714
1754.56	248.424	279.755	222.889	906.175	318.143		1754.56	1058.54	906.175	248.424	1653.08	380.651	82.1561		2186.99	0.99999	0.99982	0.99983	0.99988	0.99963		2659.1	0.59941	0.69189	0.70862	0.62765	0.77114	0.77816
1756.07	246.747	280.189	224.859	915.801	318.084		1756.07	1058.51	915.801	246.747	1669.26	382.228	82.4155		2185.06	0.99989	0.99969	0.99957	0.9998	0.99933		2657.68	0.5997	0.69203	0.70845	0.62848	0.77171	0.77921
1757.58	244.594	280.524	226.953	923.894	317.766		1757.58	1058.96	923.894	244.594	1685.23	382.88	82.6412		2183.13	0.99985	0.99975	0.99944	0.99982	0.99913		2656.25	0.59996	0.69216	0.70826	0.6293	0.77229	0.78029
1759.09	241.987	280.615	229.3	929.429	317.244		1759.09	1059.52	929.429	241.987	1702.34	383.785	82.8278		2181.21	0.99992	0.99987	0.99944	0.99994	0.99913		2654.83	0.60022	0.69228	0.70804	0.63011	0.77288	0.78138
1760.6	238.941	280.729	230.248	931.36	316.56		1760.6	1059.51	931.36	238.941	1716.94	384.544	82.998		2179.28	0.99998	0.99988	0.9994	0.99989	0.99914		2653.4	0.60048	0.6924	0.7078	0.63089	0.77347	0.7825
1762.11	235.545	280.155	230.84	930.163	315.649		1762.11	1058.57	930.163	235.545	1727.71	385.161	83.153		2177.35	0.99996	0.99979	0.99931	0.99962	0.9991		2651.97	0.60074	0.69251	0.70755	0.63167	0.77407	0.78363
1763.61	230.521	279.072	230.454	928.114	314.543		1763.61	1056.98	928.114	230.521	1732.6	385.543	83.2911		2175.42	0.99992	0.99975	0.99932	0.99932	0.99921		2650.55	0.601	0.69263	0.7073	0.63244	0.77468	0.78478
1765.12	223.993	277.366	228.786	924.104	313.028		1765.12	1056.18	924.104	223.993	1729.01	385.754	83.4143		2173.49	0.99994	0.99982	0.9995	0.99927	0.99958		2649.12	0.60128	0.69274	0.70704	0.63321	0.77531	0.78595
1766.63	216.768	275.006	226.567	917.431	311.585		1766.63	1055.5	917.431	216.768	1710.19	385.57	83.4187		2171.56	1.00001	0.99988	0.99972	0.99941	0.99995		2647.7	0.60157	0.69286	0.70679	0.63398	0.77595	0.78714
1768.13	209.053	272.136	223.739	908.408	309.693		1768.13	1054.91	908.408	209.053	1693.06	385.797	83.426		2169.64	0.99998	0.99984	0.99976	0.9995	0.99997		2646.27	0.60187	0.69299	0.70655	0.63477	0.77662	0.78835
1769.64	200.886	268.896	220.215	897.785	308.206		1769.64	1054.16	897.785	200.886	1674.38	385.544	83.4148		2167.71	0.99979	0.99976	0.99963	0.99947	0.9996		2644.85	0.60219	0.69314	0.70632	0.63557	0.7773	0.78958
1771.15	192.627	264.953	216.796	885.884	306.418		1771.15	1052.95	885.884	192.627	1656.81	385.054	83.3134		2165.78	0.99959	0.99975	0.99946	0.9995	0.99917		2643.42	0.60254	0.69331	0.70613	0.6364	0.778	0.79083
1772.65	184.438	260.817	213.625	873.929	304.692		1772.65	1051.4	873.929	184.438	1640.63	384.313	83.1536		2163.85	0.99958	0.99985	0.99939	0.99973	0.99899		2641.99	0.60291	0.69349	0.70595	0.63724	0.77872	0.79209
1774.16	176.541	256.791	210.303	862.409	303.071		1774.16	1049.77	862.409	176.541	1629.53	383.415	82.9228		2161.92	0.99971	0.99995	0.9994	0.99997	0.99898		2640.57	0.6033	0.69371	0.7058	0.63811	0.77944	0.79337
1775.67	169.676	252.58	207.373	851.044	301.459		1775.67	1048.32	851.044	169.676	1620.07	382.674	82.5564		2159.99	0.99977	0.99997	0.9994	0.99997	0.99885		2639.14	0.60373	0.69396	0.70569	0.639	0.78018	0.79466
1777.17	163.298	248.739	204.518	840.846	299.278		1777.17	1047	840.846	163.298	1610.04	381.725	82.0988		2158.06	0.9997	0.99992	0.99943	0.99973	0.9987		2637.72	0.60418	0.69426	0.70562	0.63991	0.78094	0.79597
1778.68	158.311	245.366	202.183	831.337	297.593		1778.68	1045.77	831.337	158.311	1603.22	380.698	81.6052		2156.14	0.9997	0.9999	0.99952	0.99956	0.99891		2636.29	0.60468	0.69461	0.7056	0.64086	0.78171	0.79728
1780.18	154.972	242.365	200.233	823.051	295.801		1780.18	1044.59	823.051	154.972	1597.79	379.735	81.1061		2154.21	0.99984	0.99994	0.99963	0.99959	0.99949		2634.87	0.60522	0.69501	0.70563	0.64184	0.7825	0.79861
1781.68	151.663	239.923	198.347	816.212	294.214		1781.68	1044.04	816.212	151.663	1593.59	378.847	80.5526		2152.28	0.99991	0.99993	0.99966	0.9996	0.99993		2633.44	0.6058	0.69545	0.70571	0.64285	0.7833	0.79996
1783.19	149.175	237.927	197.031	811.263	292.678		1783.19	1043.92	811.263	149.175	1589.83	378.045	79.9713		2150.35	0.99978	0.9998	0.99956	0.99947	0.99986		2632.01	0.60642	0.69593	0.70585	0.6439	0.78412	0.80132
1784.69	147.76	236.352	195.799	806.921	291.411		1784.69	1044.04	806.921	147.76	1586.56	377.35	79.5929		2148.42	0.99962	0.99973	0.99949	0.99941	0.99955		2630.59	0.60709	0.69645	0.70604	0.64498	0.78495	0.80268
1786.2	145.803	235.11	195.125	803.363	290.048		1786.2	1044.98	803.363	145.803	1583.43	376.742	79.2622		2146.49	0.99969	0.99983	0.99948	0.99964	0.99951		2629.16	0.60778	0.697	0.70629	0.6461	0.78579	0.80404
1787.7	143.684	234.098	194.004	800.213	288.851		1787.7	1046.13	800.213	143.684	1581.6	376.315	79.093		2144.56	0.99991	0.99997	0.99937	0.99997	0.99968		2627.74	0.6085	0.69757	0.70657	0.64724	0.78664	0.8054
1789.2	141.487	233.493	192.976	798.332	287.935		1789.2	1047.33	798.332	141.487	1579.27	376.037	79.0222		2142.64	0.99996	0.99992	0.99909	0.99997	0.99966		2626.31	0.60925	0.69817	0.7069	0.64841	0.7875	0.80674
1790.7	141.032	233.165	191.768	796.806	287.161		1790.7	1048.11	796.806	141.032	1577.45	375.874	78.9227		2140.71	0.99973	0.99971	0.99885	0.99957	0.99934		2624.88	0.61001	0.6988	0.70726	0.64961	0.78836	0.80805
1792.21	140.147	233.385	190.54	795.572	286.445		1792.21	1048.66	795.572	140.147	1576.08	376.022	78.8351		2138.78	0.99951	0.99955	0.99883	0.99912	0.99911		2623.46	0.61079	0.69944	0.70766	0.65082	0.78923	0.80935
1793.71	139.695	234.055	189.474	794.713	285.886		1793.71	1049.02	794.713	139.695	1574.87	376.308	78.844		2136.85	0.99952	0.99956	0.99897	0.99895	0.99933		2622.03	0.61159	0.70011	0.70808	0.65205	0.7901	0.81063
1795.21	139.114	234.437	188.414	794.109	295.391		1795.21	1049.2	794.109	139.114	1573.39	376.329	78.9707		2134.92	0.99967	0.99965	0.99904	0.99894	0.9998		2620.61	0.61241	0.70081	0.70853	0.65329	0.79097	0.81188
1796.71	138.584	234.494	187.303	793.571	286.435		1796.71	1048.08	793.571	138.584	1571.74	376.428	79.0211		2132.99	0.99968	0.99966	0.99897	0.99881	1.00006		2619.18	0.61325	0.70154	0.70901	0.65455	0.79183	0.81312
1798.22	137.984	234.539	185.981	793.085	285.207		1798.22	1048.03	793.085	137.984	1570.61	376.729	79.1297		2131.06	0.99959	0.9996	0.99887	0.99859	1.00002		2617.76	0.61411	0.70229	0.70952	0.65582	0.79268	0.81435
1798.3	137.368	234.503	185.707	792.837	285.106		1798.3	1047.96	792.837	137.368	1570.59	376.741	79.1303		2129.14	0.99965	0.99965	0.99886	0.99861	0.99993		2616.33	0.61499	0.70306	0.71006	0.65712	0.79353	0.81555
1799.81	136.718	234.381	184.706	792.637	284.943		1799.81	1047.69	792.637	136.718	1569.43	376.836	79.124		2127.21	0.99987	0.9998	0.99883	0.99892	0.99987		2614.9	0.61588	0.70383	0.71063	0.65843	0.79437	0.81673
1801.32	136.02	233.904	183.428	792.209	284.277		1801.32	1047.4	792.209	136.02	1568.28	377.043	79.0774		2125.28	0.99995	0.99982	0.99869	0.99907	0.99963		2613.48	0.61678	0.7046	0.71121	0.65975	0.79521	0.81789
1802.83	135.465	233.388	182.869	791.494	284.127		1802.83	1047.01	791.494	135.465	1567.43	377.481	78.8984		2123.35	0.99974	0.99969	0.99852	0.9988	0.99923		2612.05	0.61768	0.70537	0.7118	0.66108	0.79605	0.81902
1804.33	134.834	232.758	182.931	789.169	284.283		1804.33	1046.87	789.169	134.834	1566.52	377.998	78.3727		2121.42	0.99952	0.9996	0.99847	0.99839	0.99906		2610.63	0.61858	0.70612	0.7124	0.66241	0.79688	0.82013
1805.84	134.265	232.198	183.226	788.285	284.621		1805.84	1047.33	788.285	134.265	1565.67	378.616	77.6319		2119.49	0.99956	0.99969	0.99852	0.99822	0.99929		2609.2	0.61949	0.70687	0.71301	0.66376	0.7977	0.82123
1807.35	133.741	231.647	183.537	788.456	285.048		1807.35	1048.32	788.456	133.741	1564.99	379.234	77.4293		2117.56	0.99974	0.99976	0.9986	0.99818	0.99972		2607.78	0.62041	0.70762	0.71362	0.66512	0.79852	0.82232
1808.85	133.44	231.092	184.204	788.271	285.178		1808.85	1049.46	788.271	133.44	1564.32	379.712	76.9384		2115.64	0.99976	0.99966	0.99869	0.99795	1.00002		2606.35	0.62133	0.70838	0.71424	0.66649	0.79934	0.82341
1810.36	133.309	230.523	184.135	787.605	285.099		1810.36	1050.62	787.605	133.309	1563.66	380.177	76.6454		2113.71	0.99959	0.9995	0.99883	0.99757	1.00013		2604.92	0.62226	0.70916	0.71487	0.66788	0.80016	0.8245
1811.86	133.134	229.789	183.728	786.437	284.844		1811.86	1051.62	786.437	133.134	1563.08	380.511	76.4689		2111.78	0.99951	0.99952	0.99898	0.99741	1.00014		2603.5	0.62318	0.70994	0.71551	0.66928	0.80098	0.82559
1813.37	132.81	229.104	184.111	784.621	284.265		1813.37	1052.14	784.621	132.81	1562.67	380.839	76.3876		2109.85	0.99971	0.99973	0.99905	0.99767	1.00014		2602.07	0.62411	0.71074	0.71616	0.67069	0.80181	0.82667
1814.87	132.499	228.768	185.063	782.505	283.758		1814.87	1052.42	782.505	132.499	1562.21	381.079	76.3159		2107.92	0.99998	0.99996	0.99899	0.99798	1.00008		2600.65	0.62503	0.71153	0.71681	0.6721	0.80264	0.82775
1816.38	132.161	228.751	186.179	781.07	283.63		1816.38	1052.82	781.07	132.161	1561.84	381.454	76.4134		2105.99	1.00006	1.00003	0.99885	0.99792	0.99985		2599.22	0.62594	0.71232	0.71746	0.67351	0.80347	0.8288
1817.88	131.824	228.772	186.822	779.785	283.824		1817.88	1052.88	779.785	131.824	1561.73	381.759	76.4241		2104.06	0.99999	0.99995	0.99874	0.99754	0.99955		2597.79	0.62685	0.71309	0.7181	0.67492	0.80429	0.82984
1819.39	131.481	229.25	186.811	778.552	284.348		1819.39	1052.36	778.552	131.481	1561.79	381.892	76.716		2102.14	0.99999	0.99988	0.99868	0.99719	0.99944		2596.37	0.62775	0.71386	0.71876	0.67632	0.8051	0.83087
1820.89	130.93	230.217	187.022	777.691	284.926		1820.89	1051.45	777.691	130.93	1562.12	382.22	76.8312		2100.21	1.00006	0.99985	0.99861	0.99689	0.99957		2594.94	0.62866	0.71461	0.71942	0.67772	0.80589	0.83188
1822.39	130.393	231.379	186.867	777.105	285.478		1822.39	1050.33	777.105	130.393	1562.24	382.655	77.1006		2098.28	1.00002	0.99979	0.99851	0.99639	0.99976		2593.52	0.62957	0.71535	0.72008	0.67911	0.80667	0.83289
1823.9	129.877	231.939	186.618	777.638	286.257		1823.9	1049.35	777.638	129.877	1562.23	383.173	77.2718		2096.35	0.99982	0.9997	0.9985	0.9957	0.99982		2592.09	0.63048	0.71608	0.72074	0.68049	0.80743	0.83388
1825.4	129.372	232.109	186.36	777.419	287.088		1825.4	1048.62	777.419	129.372	1562.08	383.368	77.3395		2094.42	0.99966	0.99969	0.99857	0.99516	0.99982		2590.67	0.63139	0.71681	0.72139	0.68185	0.80816	0.83484
1826.9	128.844	232.043	185.858	776.986	287.431		1826.9	1048.06	776.986	128.844	1562.13	383.594	77.259		2092.49	0.99972	0.99979	0.99864	0.99501	0.99988		2589.24	0.63227	0.71754	0.72202	0.68319	0.80886	0.83578
1828.41	128.369	231.885	185.304	777.669	287.563		1828.41	1047.46	777.669	128.369	1562.02	383.814	77.0851		2090.56	0.99987	0.99989	0.99865	0.995	0.99991		2587.81	0.63315	0.71826	0.72263	0.68448	0.80954	0.83669
1829.91	128.047	231.815	184.679	778.6	287.603		1829.91	1047	778.6	128.047	1562	383.864	76.9521		2088.64	0.99993	0.99987	0.99862	0.99477	0.99968		2586.39	0.63401	0.71899	0.72323	0.68574	0.81019	0.83755
1831.41	127.872	231.837	184.027	779.638	287.61		1831.41	1046.67	779.638	127.872	1561.88	383.995	76.8101		2086.71	0.99983	0.9998	0.99853	0.99426	0.99921		2584.96	0.63486	0.7197	0.72382	0.68695	0.81081	0.83838
1832.91	127.881	231.889	183.564	780.734	287.621		1832.91	1046.57	780.734	127.881	1561.62	384.109	76.6973		2084.78	0.99976	0.9998	0.99834	0.99371	0.99889		2583.54	0.6357	0.72042	0.7244	0.68813	0.81139	0.83917
1834.41	127.993	231.978	183.248	781.716	287.474		1834.41	1046.8	781.716	127.993	1561.22	384.111	76.5747		2082.85	0.99982	0.99985	0.99806	0.9932	0.99895		2582.11	0.63654	0.72112	0.72498	0.68927	0.81195	0.83992
1835.91	128.184	231.977	183.015	782.753	287.144		1835.91	1048.05	782.753	128.184	1560.82	384.072	76.5882		2080.92	0.99993	0.99986	0.99777	0.99258	0.99919		2580.69	0.63738	0.72182	0.72555	0.69036	0.81247	0.84065
1837.41	128.498	232.886	182.8	783.69	286.298		1837.41	1048.56	783.69	128.498	1560.87	383.798	76.701		2078.99	0.99992	0.99983	0.99762	0.99184	0.99936		2579.26	0.63821	0.72249	0.72612	0.69141	0.81297	0.84134
1838.91	128.812	232.044	182.846	784.22	285.399		1838.91	1049.13	784.22	128.812	1561.12	383.095	76.9145		2077.06	0.99982	0.99984	0.99769	0.99116	0.99954		2577.83	0.63903	0.72315	0.72667	0.69242	0.81342	0.84201
1840.42	129.125	231.138	182.624	784.56	284.824		1840.42	1049.88	784.56	129.125	1561.64	383	77.1451		2075.14	0.99979	0.99988	0.99785	0.99071	0.99979		2576.41	0.63983	0.72378	0.72721	0.69337	0.81384	0.84264
1841.91	129.514	229.919	182.563	784.753	284.369		1841.91	1050.82	784.753	129.514	1562.16	382.891	77.7755		2073.21	0.99989	0.99994	0.99793	0.99044	0.99997		2574.98	0.64062	0.7244	0.72772	0.69427	0.81423	0.84323
1843.41	129.829	230.123	182.539	784.845	284.112		1843.41	1051.5	784.845	129.829	1562.92	382.24	78.3117		2071.28	1	0.99999	0.99788	0.99015	0.9998		2573.56	0.6414	0.725	0.72822	0.69512	0.81459	0.84379
1844.91	130.037	230.366	182.589	784.869	284.145		1844.91	1052.08	784.869	130.037	1563.55	381.367	78.6879		2069.35	0.99994	0.99999	0.99781	0.98975	0.99931		2572.13	0.64216	0.72559	0.72869	0.69593	0.81493	0.84432
1846.41	130.313	230.089	182.416	784.782	284.502		1846.41	1052	784.782	130.313	1564.17	380.477	78.9513		2067.42	0.99969	0.99988	0.99788	0.98924	0.99879		2570.7	0.64291	0.72618	0.72914	0.69669	0.81524	0.84482
1847.91	130.639	229.942	182.124	784.588	284.984		1847.91	1051.67	784.588	130.639	1564.66	379.67	79.2325		2065.49	0.9995	0.99974	0.99805	0.98863	0.99855		2569.28	0.64365	0.72677	0.72957	0.69742	0.81552	0.8453
1849.41	130.843	230.194	182.3	784.222	285.737		1849.41	1051.09	784.222	130.843	1564.9	379.366	79.528		2063.56	0.99961	0.99974	0.99803	0.98796	0.99866		2567.85	0.64439	0.72737	0.72999	0.69812	0.81579	0.84576
1850.91	130.887	230.579	182.069	783.779	286.113		1850.91	1050.43	783.779	130.887	1564.71	379.287	79.8179		2061.64	0.99983	0.99989	0.9978	0.98727	0.99893		2566.43	0.64512	0.72796	0.7304	0.6988	0.81603	0.84621
1852.41	130.749	231.298	181.966	783.057	286.477		1852.41	1049.8	783.057	130.749	1564.11	379.062	80.2631		2059.71	0.99987	0.99997	0.99775	0.98658	0.99923		2565	0.64585	0.72855	0.73081	0.69945	0.81627	0.84665
1853.9	130.481	232.248	182.06	782.254	286.458		1853.9	1049.22	782.254	130.481	1563.53	379.005	80.3557		2057.78	0.99975	0.99986	0.99805	0.98596	0.99949		2563.58	0.64657	0.72913	0.73121	0.70007	0.81648	0.84709
1855.4	130.099	233.028	182.218	781.44	286.202		1855.4	1048.51	781.44	130.099	1562.66	379.038	80.2483		2055.85	0.99969	0.99972	0.99836	0.98554	0.99961		2562.15	0.6473	0.72969	0.73161	0.70068	0.81669	0.84751
1856.9	129.728	233.552	182.546	780.62	285.717		1856.9	1047.74	780.62	129.728	1562.08	378.939	80.2063		2053.92	0.99976	0.99972	0.99842	0.98533	0.99946		2560.72	0.64802	0.73024	0.73201	0.70128	0.8169	0.84793
1858.4	129.361	233.667	182.932	779.766	285.327		1858.4	1046.97	779.766	129.361	1561.57	379.086	80.0718		2051.99	0.99981	0.99984	0.99842	0.98522	0.99915		2559.3	0.64875	0.73078	0.7324	0.70186	0.81709	0.84835
1859.89	129.058	233.586	183.323	778.473	284.932		1859.89	1046.19	778.473	129.058	1561.13	379.31	80.0171		2050.06	0.99976	0.99991	0.99862	0.98506	0.99888		2557.87	0.64948	0.73132	0.7328	0.70244	0.81728	0.84876
1861.39	128.749	233.408	183.737	777.041	284.597		1861.39	1045.48	777.041	128.749	1560.94	379.404	79.881		2048.14	0.99972	0.99991	0.99891	0.98479	0.99873		2556.45	0.65021	0.73187	0.7332	0.70302	0.81748	0.84916
1862.88	128.583	233.406	184.237	775.475	284.134		1862.88	1044.92	775.475	128.583	1561.05	379.717	79.7871		2046.21	0.99976	0.99991	0.99901	0.98444	0.99866		2555.02	0.65094	0.73243	0.7336	0.70361	0.81768	0.84957
1864.38	128.43	233.355	184.824	774.618	283.505		1864.38	1044.79	774.618	128.43	1561.27	380.445	79.7091		2044.28	0.99975	0.99993	0.99894	0.98407	0.99865		2553.6	0.65168	0.733	0.73401	0.70421	0.8179	0.85
1865.88	128.4	233.176	185.374	773.848	282.827		1865.88	1045.22	773.848	128.4	1561.7	381.257	79.595		2042.35	0.99959	0.9999	0.99904	0.9837	0.99874		2552.17	0.65243	0.7336	0.73443	0.70484	0.81814	0.85044
1867.37	128.517	233.021	185.624	773.416	281.722		1867.37	1046.02	773.416	128.517	1562.39	381.838	79.6344		2040.42	0.99945	0.9998	0.99938	0.98338	0.99897		2550.74	0.6532	0.73421	0.73487	0.7055	0.81839	0.8509
1868.87	128.479	232.798	185.708	773.3	281.087		1868.87	1046.71	773.3	128.479	1563.22	382.147	79.5306		2038.49	0.99956	0.99978	0.99967	0.98323	0.99934		2549.32	0.65398	0.73485	0.73534	0.70619	0.81867	0.85138
1870.36	128.625	232.661	185.67	773.574	280.725		1870.36	1046.67	773.574	128.625	1563.94	382.223	79.6762		2036.56	0.99983	0.99989	0.99967	0.98327	0.9997		2547.89	0.65477	0.73549	0.73583	0.70692	0.81897	0.85188
1871.86	128.843	232.431	185.363	774.241	280.293		1871.86	1046.44	774.241	128.843	1564.71	382.042	79.7011		2034.64	0.99995	0.99998	0.99954	0.9834	0.99979		2546.47	0.65559	0.73615	0.73634	0.70768	0.8193	0.8524
1873.35	129.099	232.205	185.132	774.994	279.804		1873.35	1046.13	774.994	129.099	1565.53	381.493	79.7839		2032.71	0.9998	0.99993	0.99958	0.98352	0.99955		2545.04	0.65642	0.73683	0.73689	0.70847	0.81966	0.85294
1874.84	129.39	231.953	184.682	775.638	279.196		1874.84	1045.27	775.638	129.39	1566.34	380.816	79.9368		2030.78	0.9996	0.99981	0.99981	0.98356	0.99921		2543.61	0.65728	0.73751	0.73746	0.7093	0.82003	0.8535
1876.34	129.72	231.448	184.204	775.338	279.185		1876.34	1044.56	775.338	129.72	1567.21	380.272	79.9102		2028.85	0.99958	0.99978	0.99996	0.9834	0.99897		2542.19	0.65817	0.73822	0.73807	0.71017	0.82044	0.85407
1877.83	130.026	231.357	183.484	774.425	279.324		1877.83	1043.99	774.425	130.026	1568.07	379.494	79.7541		2026.92	0.99971	0.99988	0.99982	0.98306	0.99886		2540.76	0.65908	0.73895	0.73872	0.71107	0.82086	0.85465
1879.32	130.283	231.412	182.509	773.37	278.704		1879.32	1043.6	773.37	130.283	1568.61	378.664	78.9777		2024.99	0.99979	0.99997	0.99955	0.98275	0.99886		2539.34	0.66002	0.73971	0.73939	0.71201	0.82132	0.85525
1880.82	130.423	231.625	181.619	772.805	278.692		1880.82	1043.53	772.805	130.423	1569.29	377.89	77.3759		2023.06	0.99976	0.99996	0.99947	0.98266	0.99905		2537.91	0.66099	0.74049	0.74008	0.71298	0.8218	0.85586
1882.31	130.723	232.024	180.776	772.596	278.76		1882.31	1043.75	772.596	130.723	1569.42	377.232	77.2315		2021.14	0.99971	0.99992	0.99963	0.98282	0.9994		2536.49	0.66198	0.7413	0.74079	0.71397	0.8223	0.85649
1883.8	130.842	232.58	180.492	772.498	279.023		1883.8	1043.99	772.498	130.842	1569.3	376.824	77.9655		2019.21	0.99963	0.99991	0.99985	0.98302	0.99973		2535.06	0.66299	0.74214	0.74153	0.71499	0.82281	0.85713
1885.29	130.807	232.942	180.348	771.968	279.576		1885.29	1044.38	771.968	130.807	1569.19	376.669	79.1644		2017.28	0.99955	0.99992	1	0.98307	0.99993		2533.63	0.66403	0.74301	0.74228	0.71604	0.82334	0.85778
1886.78	130.738	232.82	180.479	771.389	280.684		1886.78	1044.98	771.389	130.738	1569.02	376.558	78.8336		2015.35	0.99954	0.9999	1.00007	0.98302	1.00001		2532.21	0.66509	0.74389	0.74306	0.71711	0.82389	0.85845
1888.28	130.701	233.081	180.698	770.666	281.72		1888.28	1045.67	770.666	130.701	1568.79	376.598	78.6828		2013.42	0.99962	0.99986	1.00007	0.98308	0.99998		2530.78	0.66618	0.7448	0.74388	0.7182	0.82447	0.85911
1889.77	130.555	233.204	181.198	770.028	282.129		1889.77	1045.99	770.028	130.555	1568.81	376.769	77.7167		2011.49	0.99974	0.99988	0.99999	0.98317	0.99979		2529.36	0.66729	0.74572	0.74472	0.71932	0.82505	0.85978
1891.26	130.382	233.361	181.595	769.619	282.165		1891.26	1046.15	769.619	130.382	1568.92	377.072	77.0142		2009.56	0.9998	0.99992	0.99974	0.98305	0.99947		2527.93	0.66844	0.74666	0.74559	0.72046	0.82565	0.86044
1892.75	130.146	233.618	182.326	769.677	282.019		1892.75	1046.61	769.677	130.146	1568.94	377.4	76.8916		2007.64	0.99974	0.99991	0.99938	0.98269	0.99918		2526.51	0.6696	0.74762	0.7465	0.72162	0.82627	0.86109
1894.24	129.906	234.009	182.846	769.958	281.962		1894.24	1047.34	769.958	129.906	1569.11	377.962	77.3779		2005.71	0.99961	0.99984	0.99921	0.98235	0.99915		2525.08	0.67078	0.74861	0.74744	0.72282	0.82689	0.86175
1895.73	129.712	234.086	183.137	770.574	281.876		1895.73	1048.05	770.574	129.712	1569.66	378.587	77.6802		2003.78	0.99957	0.99983	0.99938	0.98223	0.99942		2523.65	0.67199	0.74961	0.74841	0.72404	0.82754	0.86242
1897.22	129.618	234.315	183.35	771.484	281.57		1897.22	1048.47	771.484	129.618	1570.4	379.131	77.8506		2001.85	0.99962	0.99993	0.99959	0.98225	0.99977		2522.23	0.67321	0.75064	0.7494	0.72531	0.82821	0.86311
1898.71	129.606	235.115	182.899	772.906	280.725		1898.71	1048.81	772.906	129.606	1571.32	379.634	77.995		1999.92	0.99961	1.00001	0.99951	0.98228	0.99999		2520.8	0.67445	0.7517	0.75042	0.72662	0.82891	0.86382
1900.2	129.725	235.313	182.74	774.881	279.157		1900.2	1048.67	774.881	129.725	1572.28	379.963	77.7959		1997.99	0.99947	0.99993	0.99923	0.98248	1.00008		2519.38	0.67572	0.75278	0.75147	0.72798	0.82964	0.86455
1901.69	129.956	235.224	182.114	777.139	278.596		1901.69	1048.2	777.139	129.956	1573.64	380.047	78.0197		1996.06	0.99921	0.9998	0.99914	0.98315	1.00007		2517.95	0.67701	0.7539	0.75255	0.72939	0.83041	0.86531
1903.17	130.273	234.958	182.092	778.971	278.103		1903.17	1047.83	778.971	130.273	1575.54	379.836	78.1371		1994.14	0.99896	0.99981	0.99953	0.9841	0.99999		2516.52	0.67832	0.75504	0.75365	0.73087	0.83122	0.8661
1904.66	130.567	234.515	182.199	780.237	277.974		1904.66	1047.39	780.237	130.567	1577.96	379.634	77.7224		1992.21	0.99888	0.99991	1.00007	0.9846	0.99988		2515.1	0.67965	0.7562	0.75479	0.7324	0.83208	0.86691
1906.15	131.119	234.459	182.615	781.125	277.627		1906.15	1046.88	781.125	131.119	1580.54	379.393	77.7566		1990.28	0.99905	0.99991	1.00013	0.98438	0.99969		2513.67	0.68101	0.75739	0.75595	0.73399	0.83298	0.86774
1907.64	131.772	234.585	182.868	781.832	277.44		1907.64	1046.92	781.832	131.772	1583.54	379.134	77.9086		1988.35	0.99933	0.9998	0.99967	0.98391	0.99949		2512.25	0.68238	0.75859	0.75716	0.73564	0.83393	0.86861
1909.12	132.569	237.103	183.463	782.506	277.223		1909.12	1047.01	782.506	132.569	1587.07	378.794	78.1706		1986.42	0.99962	0.99979	0.99926	0.98366	0.99945		2510.82	0.68379	0.75982	0.75841	0.73735	0.83492	0.86951
1910.61	133.336	237.764	184.405	783.433	277.117		1910.61	1046.95	783.433	133.336	1590.83	378.296	78.5018		1984.49	0.99988	0.9999	0.99908	0.98361	0.99956		2509.4	0.68522	0.76108	0.75971	0.73913	0.83595	0.87045
1912.1	134.138	237.713	185.725	784.493	277.095		1912.1	1046.86	784.493	134.138	1594.83	377.947	78.9479		1982.56	0.99997	0.99997	0.99882	0.98361	0.99962		2507.97	0.68667	0.76235	0.76106	0.74098	0.83703	0.87142
1913.59	134.942	237.499	187.232	785.934	277.267		1913.59	1046.66	785.934	134.942	1599.27	377.648	79.5073		1980.64	0.99982	0.99985	0.99839	0.98368	0.99957		2506.54	0.68814	0.76365	0.76244	0.74288	0.83814	0.87242
1915.07	135.805	235.943	188.754	787.258	277.38		1915.07	1046.28	787.258	135.805	1604.24	377.395	80.171		1978.71	0.99968	0.99967	0.99818	0.98398	0.99953		2505.12	0.68964	0.76497	0.76384	0.74484	0.83929	0.87344
1916.56	136.709	234.578	190.42	788.692	277.67		1916.56	1045.78	788.692	136.709	1609.36	377.291	80.5431		1976.78	0.99976	0.99968	0.99844	0.9845	0.99956		2503.69	0.69114	0.7663	0.76527	0.74684	0.84048	0.87447
1918.04	137.904	232.676	191.87	790.129	278.298		1918.04	1045.41	790.129	137.904	1614.48	377.518	80.9103		1974.85	0.99994	0.99987	0.99884	0.98489	0.99956		2502.27	0.69267	0.76764	0.7667	0.74888	0.84168	0.87551
1919.53	139.261	233.518	193.232	791.774	278.903		1919.53	1045.18	791.774	139.261	1619.35	377.572	81.0926		1972.92	0.99993	0.99994	0.99881	0.98499	0.99936		2500.84	0.69421	0.76899	0.76815	0.75096	0.84291	0.87656
1921.02	140.472	238.741	193.686	794.13	279.721		1921.02	1044.96	794.13	140.472	1623.8	377.27	81.2935		1970.99	0.99961	0.99978	0.99847	0.98507	0.99903		2499.42	0.69577	0.77035	0.76961	0.75306	0.84415	0.8776
1922.5	141.342	240.646	194.465	796.848	280.54		1922.5	1044.55	796.848	141.342	1627.81	377.058	81.5349		1969.06	0.99924	0.99966	0.99853	0.98528	0.99894		2497.99	0.69734	0.77172	0.77108	0.75519	0.8454	0.87864
1923.98	142.057	239.159	194.741	799.841	280.833		1923.98	1044.06	799.841	142.057	1631.68	377.047	80.4085		1967.14	0.99917	0.99978	0.99916	0.98532	0.99922		2496.56	0.69891	0.77309	0.77256	0.75733	0.84666	0.87968
1925.47	142.548	239.166	194.258	803.224	281.05		1925.47	1043.67	803.224	142.548	1634.75	377.082	79.6462		1965.21	0.99932	0.99993	0.99949	0.985	0.9995		2495.14	0.7005	0.77448	0.77406	0.75947	0.84792	0.88069
1926.95	142.792	239.326	193.938	806.815	281.088		1926.95	1043.37	806.815	142.792	1636.97	377.215	78.8075		1963.28	0.99932	0.99983	0.99902	0.98465	0.99946		2493.71	0.70208	0.77586	0.77557	0.76161	0.84918	0.8817
1928.44	142.862	239.223	193.44	810.284	280.928		1928.44	1043.12	810.284	142.862	1638.01	377.525	78.2297		1961.35	0.99916	0.99957	0.99841	0.98475	0.99937		2492.29	0.70367	0.77725	0.77709	0.76374	0.85042	0.88268
1929.92	142.706	240.824	193.384	812.774	280.454		1929.92	1042.82	812.774	142.706	1638.08	377.866	78.5144		1959.42	0.99918	0.99953	0.99845	0.98542	0.99954		2490.86	0.70526	0.77864	0.77862	0.76585	0.85166	0.88363
1931.4	142.406	241.977	193.133	814.678	279.873		1931.4	1042.82	814.678	142.406	1636.86	378.41	79.6451		1957.49	0.99941	0.99974	0.999	0.98637	0.99981		2489.43	0.70685	0.78003	0.78015	0.76793	0.85287	0.88456
1932.89	141.714	243.172	192.876	815.087	278.791		1932.89	1042.86	815.087	141.714	1634.41	378.894	80.9065		1955.56	0.99951	0.99984	0.99932	0.98713	0.99974		2488.01	0.70844	0.78141	0.78167	0.76998	0.85405	0.88547
1934.37	140.635	243.874	192.527	813.601	278.878		1934.37	1042.99	813.601	140.635	1630.95	379.59	81.2253		1953.64	0.99937	0.99962	0.99905	0.98749	0.99921		2486.58	0.71004	0.7828	0.78318	0.77201	0.85522	0.88636
1935.85	139.132	244.317	191.941	809.613	280.482		1935.85	1043.35	809.613	139.132	1626.39	379.799	81.3782		1951.71	0.99926	0.99939	0.9986	0.98768	0.99865		2485.16	0.71164	0.78419	0.78468	0.774	0.85636	0.88724
1937.33	138.096	242.428	191.12	802.868	281.002		1937.33	1043.81	802.868	138.096	1620.7	380.067	81.8884		1949.78	0.99939	0.99954	0.99854	0.98807	0.99854		2483.73	0.71323	0.78558	0.78617	0.77597	0.85748	0.8881
1938.82	136.998	241.539	190.307	796.005	281.186		1938.82	1044.18	796.005	136.998	1614.5	380.427	80.3862		1947.85	0.99945	0.99993	0.99876	0.98873	0.99877		2482.31	0.71482	0.78695	0.78763	0.77791	0.85858	0.88895
1940.3	135.776	240.669	189.755	788.287	281.385		1940.3	1044.56	788.287	135.776	1608.06	380.634	79.3986		1945.92	0.99901	1.00009	0.99891	0.98951	0.99891		2480.88	0.71641	0.78832	0.78907	0.77981	0.85967	0.8898
1941.78	134.5	239.806	188.979	783.723	281.632		1941.78	1044.97	783.723	134.5	1601.57	380.849	78.7749		1943.99	0.99831	0.9999	0.99918	0.99011	0.99904		2479.45	0.71799	0.78967	0.7905	0.78169	0.86075	0.89064
1943.26	133.21	238.912	187.983	779.021	282.011		1943.26	1045.73	779.021	133.21	1595.6	381.002	78.697		1942.06	0.99817	0.99969	0.99968	0.9904	0.99948		2478.03	0.71956	0.79102	0.79191	0.78355	0.86182	0.89148
1944.74	132.08	238.373	186.855	775.374	282.208		1944.74	1046.33	775.374	132.08	1590.1	380.925	79.2588		1940.14	0.99886	0.99974	0.99991	0.99066	1.00004		2476.6	0.72113	0.79237	0.79332	0.7854	0.86289	0.89234
1946.22	130.833	237.468	186.133	776.915	282.477		1946.22	1046.62	776.915	130.833	1585.13	380.65	78.9289		1938.21	0.99956	0.99982	0.99953	0.99116	1.00014		2475.18	0.72269	0.79371	0.79473	0.78724	0.86397	0.89321
1947.7	129.609	236.506	185.082	779.423	283.227		1947.7	1046.79	779.423	129.609	1581.39	380.315	78.9612		1936.28	0.99958	0.99954	0.99893	0.99167	0.99962		2473.75	0.72424	0.79506	0.79613	0.78908	0.86506	0.89411
1949.18	128.445	235.427	183.878	777.422	283.39		1949.18	1046.62	777.422	128.445	1577.99	379.974	79.0071		1934.35	0.9992	0.99909	0.9985	0.992	0.99898		2472.33	0.7258	0.79641	0.79755	0.79092	0.86616	0.89503
1950.66	127.352	234.337	182.708	775.25	283.227		1950.66	1046.45	775.25	127.352	1574.69	379.187	79.1635		1932.42	0.99913	0.99905	0.99835	0.99243	0.99879		2470.9	0.72735	0.79775	0.79895	0.79275	0.86728	0.89597
1952.14	126.358	233.245	181.559	771.889	282.815		1952.14	1046.2	771.889	126.358	1571.96	378.103	79.1536		1930.49	0.99944	0.99944	0.99847	0.99304	0.99909		2469.47	0.7289	0.79909	0.80035	0.79458	0.86842	0.89692
1953.62	125.726	232.428	180.721	769.318	282.305		1953.62	1045.97	769.318	125.726	1569.47	377.351	79.1785		1928.56	0.99964	0.99965	0.99846	0.99353	0.99924		2468.05	0.73045	0.80041	0.80174	0.79641	0.86956	0.8979
1955.1	125.212	231.737	179.889	766.844	281.286		1955.1	1045.81	766.844	125.212	1567.13	376.77	79.1818		1926.64	0.99931	0.99939	0.99812	0.9939	0.9989		2466.62	0.73199	0.80172	0.8031	0.79824	0.87072	0.89888
1956.58	124.897	230.968	178.97	764.891	280.478		1956.58	1045.54	764.891	124.897	1564.59	376.333	79.1565		1924.71	0.99874	0.99911	0.998	0.99438	0.99862		2465.2	0.73353	0.80303	0.80445	0.80006	0.87189	0.89989
1958.06	124.452	230.449	178.176	763.466	279.612		1958.06	1045.18	763.466	124.452	1562.4	376.088	79.2533		1922.78	0.99856	0.9993	0.9984	0.99517	0.99891		2463.77	0.73507	0.80434	0.8058	0.80189	0.87306	0.90092
1959.54	124.11	230.229	177.575	762.479	279.529		1959.54	1045	762.479	124.11	1560.41	376.237	79.3558		1920.85	0.9988	0.99979	0.99896	0.99625	0.9995		2462.34	0.73663	0.80566	0.80714	0.80373	0.87425	0.90198
1961.01	123.884	230.196	176.851	762.727	279.678		1961.01	1044.93	762.727	123.884	1558.53	376.426	79.384		1918.92	0.99892	0.9999	0.99937	0.9969	0.99982		2460.92	0.73819	0.80699	0.8085	0.80557	0.87543	0.90305
1962.49	123.73	230.963	176.405	764.762	279.569		1962.49	1044.78	764.762	123.73	1556.78	376.562	79.1753		1916.99	0.99881	0.9993	0.99945	0.99654	0.99964		2459.49	0.73977	0.80834	0.80988	0.80742	0.87662	0.90414
1963.97	123.667	230.52	175.456	765.591	279.153		1963.97	1044.78	765.591	123.667	1555.05	376.762	78.8119		1915.06	0.99895	0.99869	0.99887	0.99592	0.99917		2458.07	0.74135	0.8097	0.81127	0.80927	0.87781	0.90523
1965.45	123.666	229.754	175.118	766.018	278.578		1965.45	1044.9	766.018	123.666	1553.52	376.139	78.2164		1913.14	0.99937	0.99882	0.99813	0.99627	0.99884		2456.64	0.74294	0.81107	0.81269	0.81112	0.879	0.90632
1966.92	123.789	228.878	174.978	766.914	277.952		1966.92	1044.98	766.914	123.789	1552.36	375.81	77.5196		1911.21	0.99958	0.99933	0.99812	0.9972	0.99888		2455.22	0.74454	0.81246	0.81412	0.81296	0.88019	0.9074
1968.4	123.845	228.381	175.285	765.701	277.259		1968.4	1045.32	765.701	123.845	1551.34	375.961	76.773		1909.28	0.99938	0.9993	0.99851	0.9974	0.99891		2453.79	0.74615	0.81385	0.81557	0.81481	0.88138	0.90848
1969.88	123.896	227.177	175.33	763.667	276.604		1969.88	1045.6	763.667	123.896	1550.58	376.737	76.3441		1907.35	0.99914	0.99877	0.99835	0.99682	0.9987		2452.36	0.74777	0.81524	0.81703	0.81666	0.88257	0.90955
1971.35	124.02	226.901	175.489	760.707	275.987		1971.35	1045.89	760.707	124.02	1549.84	377.552	75.8976		1905.42	0.99929	0.99856	0.99783	0.99651	0.99868		2450.94	0.7494	0.81664	0.81849	0.81851	0.88377	0.91062
1972.83	123.822	226.706	175.716	757.69	275.866		1972.83	1045.8	757.69	123.822	1549.52	378.339	75.5503		1903.49	0.99971	0.99893	0.99771	0.99693	0.99913		2449.51	0.75105	0.81804	0.81996	0.82038	0.88498	0.9117
1974.3	123.447	226.843	175.871	752.22	275.877		1974.3	1045.54	752.22	123.447	1549.04	378.939	75.1878		1901.56	0.99998	0.9992	0.99797	0.99752	0.99954		2448.09	0.75271	0.81946	0.82145	0.82225	0.88619	0.91279
1975.78	122.961	228.076	175.94	753.568	275.592		1975.78	1045.29	753.568	122.961	1548.28	379.383	74.8247		1899.64	0.99979	0.99889	0.99799	0.9978	0.99936		2446.66	0.75439	0.8209	0.82294	0.82414	0.88741	0.91387
1977.25	122.401	228.196	175.955	753.07	275.36		1977.25	1045.15	753.07	122.401	1547.72	379.572	74.5425		1897.71	0.99941	0.99846	0.9978	0.99795	0.99888		2445.23	0.75608	0.82235	0.82445	0.82604	0.88862	0.91494
1978.73	121.959	227.66	175.881	752.927	274.738		1978.73	1045.13	752.927	121.959	1547.11	379.668	74.2742		1895.78	0.99935	0.99853	0.99791	0.99837	0.99876		2443.81	0.75778	0.82382	0.82597	0.82793	0.88984	0.91599
1980.2	121.64	227.311	175.499	753.16	274.227		1980.2	1045.13	753.16	121.64	1546.52	379.755	73.7063		1893.85	0.99963	0.99903	0.99824	0.99911	0.99892		2442.38	0.75948	0.8253	0.8275	0.82982	0.89105	0.91702
1981.68	121.513	226.644	174.771	753.706	274.049		1981.68	1045.12	753.706	121.513	1545.79	379.724	73.857		1891.92	0.99961	0.99931	0.99848	0.99978	0.99886		2440.96	0.76118	0.82678	0.82904	0.8317	0.89224	0.91803
1983.15	121.62	225.204	174.035	754.486	273.957		1983.15	1045.2	754.486	121.62	1545.03	379.693	74.3877		1889.99	0.99913	0.99897	0.99859	0.99961	0.99853		2439.53	0.76287	0.82826	0.8306	0.83356	0.89341	0.919
1984.62	121.73	225.56	173.477	755.336	273.787		1984.62	1045.3	755.336	121.73	1544.37	379.337	75.1084		1888.06	0.99886	0.9984	0.99838	0.99863	0.99831		2438.11	0.76455	0.82973	0.83216	0.83539	0.89456	0.91995
1986.1	121.848	225.606	173.105	755.942	273.793		1986.1	1045.37	755.942	121.848	1543.87	378.554	75.6725		1886.14	0.99919	0.99819	0.99785	0.99785	0.99843		2436.68	0.76622	0.8312	0.83372	0.83719	0.89567	0.92087
1987.57	121.724	225.946	172.793	756.449	273.719		1987.57	1045.24	756.449	121.724	1543.42	377.559	76.3403		1884.21	0.99963	0.99824	0.99742	0.99772	0.99875		2435.25	0.76788	0.83264	0.83527	0.83896	0.89674	0.92174
1989.04	121.325	225.888	172.656	756.872	274.13		1989.04	1045.05	756.872	121.325	1542.98	376.429	76.5498		1882.28	0.9996	0.99796	0.99722	0.99753	0.99881		2433.83	0.76951	0.83406	0.83681	0.84069	0.89777	0.92258
1990.52	120.41	225.955	172.521	757.061	274.731		1990.52	1044.67	757.061	120.41	1542.61	375.535	77.1376		1880.35	0.9992	0.99733	0.99688	0.99696	0.99847		2432.4	0.77113	0.83546	0.83832	0.84239	0.89876	0.92337
1991.99	117.503	226.06	172.496	757.23	275.291		1991.99	1044.45	757.23	117.503	1542.23	374.99	77.3341		1878.42	0.99898	0.99704	0.99656	0.99652	0.99822		2430.98	0.77273	0.83683	0.83979	0.84404	0.89971	0.92412
1993.46	117.717	225.984	172.615	756.972	275.556		1993.46	1044.53	756.972	117.717	1542.12	374.828	77.6071		1876.49	0.99919	0.99732	0.99671	0.99655	0.99846		2429.55	0.77431	0.83818	0.84125	0.84564	0.90062	0.92481
1994.93	118.755	225.829	172.835	756.342	275.798		1994.93	1044.7	756.342	118.755	1542.26	374.997	77.7483		1874.56	0.99928	0.99769	0.99692	0.997	0.99869		2428.13	0.77586	0.83952	0.84268	0.8472	0.9015	0.92544
1996.4	120.376	225.616	173.375	754.98	276.288		1996.4	1044.8	754.98	120.376	1542.56	375.719	77.8733		1872.64	0.99856	0.99787	0.99671	0.99797	0.99834		2426.7	0.77739	0.84085	0.8441	0.84871	0.90235	0.92603
1997.87	121.227	225.367	174.043	753.339	276.729		1997.87	1044.82	753.339	121.227	1542.81	376.649	78.9612		1870.71	0.99712	0.99813	0.99698	0.99909	0.99799		2425.27	0.7789	0.84217	0.8455	0.85019	0.90316	0.92659
1999.35	121.363	225.153	174.323	751.495	276.904		1999.35	1044.81	751.495	121.363	1543.18	377.693	82.3738		1868.78	0.99609	0.99838	0.9984	0.99933	0.99849		2423.85	0.78039	0.84348	0.84691	0.85162	0.90395	0.9271
2000.82	121.748	225.018	174.508	749.856	277.241		2000.82	1044.54	749.856	121.748	1543.26	378.712	77.8067		1866.85	0.99622	0.99811	0.99966	0.99825	0.99936		2422.42	0.78187	0.84479	0.84831	0.85303	0.90472	0.92759
2002.29	122.127	225.015	174.366	748.293	277.566		2002.29	1044.13	748.293	122.127	1543.3	379.457	75.6431		1864.92	0.99688	0.99719	0.99926	0.99683	0.99956		2421	0.78333	0.84608	0.84971	0.8544	0.90546	0.92805
2003.76	122.319	224.932	174.02	746.956	277.629		2003.76	1043.55	746.956	122.319	1543.08	379.979	78.5134		1862.99	0.99695	0.99611	0.99783	0.99588	0.99904		2419.57	0.78479	0.84735	0.8511	0.85574	0.90618	0.9285
2005.23	122.25	224.73	173.624	745.848	277.352		2005.23	1043.2	745.848	122.25	1542.56	380.36	74.6976		1861.06	0.99642	0.99542	0.9968	0.99546	0.99858		2418.14	0.78624	0.84861	0.85248	0.85707	0.90689	0.92892
2006.7	122.095	224.836	173.067	745.002	277.192		2006.7	1042.78	745.002	122.095	1542.17	380.652	74.6609		1859.14	0.99608	0.99531	0.99666	0.99547	0.99862		2416.72	0.7877	0.84986	0.85387	0.85838	0.9076	0.92934
2008.17	121.952	224.956	172.558	744.487	276.822		2008.17	1042.53	744.487	121.952	1541.62	380.695	75.6944		1857.21	0.99617	0.99545	0.99709	0.99582	0.99897		2415.29	0.78916	0.85111	0.85525	0.85968	0.9083	0.92975
2009.63	121.777	225.106	172.168	744.281	276.406		2009.63	1042.4	744.281	121.777	1541.16	380.474	74.6345		1855.28	0.99617	0.9953	0.9975	0.99606	0.99906		2413.87	0.79063	0.85237	0.85663	0.86099	0.90899	0.93017
2011.1	121.57	225.289	171.649	744.285	276.303		2011.1	1042.3	744.285	121.57	1540.75	380.084	75.9304		1853.35	0.99563	0.99471	0.99737	0.99597	0.99869		2412.44	0.79212	0.85365	0.85802	0.8623	0.90967	0.93059
2012.57	121.33	225.555	171.488	744.749	276.033		2012.57	1042.43	744.749	121.33	1540.44	379.615	76.966		1851.42	0.9947	0.99416	0.9969	0.99598	0.99827		2411.02	0.79361	0.85494	0.85941	0.86362	0.91033	0.93102
2014.04	121.022	225.799	171.656	745.571	275.843		2014.04	1042.61	745.571	121.022	1539.97	379.008	77.7036		1849.49	0.99379	0.99417	0.99657	0.99685	0.99822		2409.59	0.79511	0.85625	0.8608	0.86495	0.91097	0.93146
2015.51	120.791	226.137	171.89	746.521	275.523		2015.51	1042.96	746.521	120.791	1539.27	378.438	78.4933		1847.56	0.9929	0.99483	0.99691	0.99861	0.99855		2408.16	0.79662	0.85756	0.8622	0.86628	0.9116	0.93192
2016.97	120.591	226.616	172.012	747.513	275.172		2016.97	1043.41	747.513	120.591	1538.71	377.814	79.0588		1845.64	0.99183	0.99531	0.99847	0.99972	0.9992		2406.74	0.79813	0.85886	0.86359	0.86761	0.9122	0.93238
2018.44	120.428	226.504	172.228	748.288	274.854		2018.44	1043.54	748.288	120.428	1538.6	377.108	79.1347		1843.71	0.99087	0.99468	1.00023	0.99854	0.99982		2405.31	0.79963	0.86013	0.86499	0.86894	0.91278	0.93286
2019.91	120.266	226.056	172.297	749.371	274.665		2019.91	1043.68	749.371	120.266	1538.66	376.57	79.2293		1841.78	0.99051	0.99333	1.00033	0.99623	0.99994		2403.89	0.80113	0.86137	0.86638	0.87029	0.91334	0.93335
2021.38	120.164	225.588	172.103	750.5	274.354		2021.38	1044.06	750.5	120.164	1538.71	376.125	78.8874		1839.85	0.99059	0.99242	0.99892	0.99502	0.99963		2402.46	0.80263	0.86258	0.86776	0.87165	0.91388	0.93386
2022.84	120.102	224.392	171.922	751.163	273.903		2022.84	1044.4	751.163	120.102	1538.75	375.742	78.4953		1837.92	0.99045	0.99208	0.99805	0.99507	0.99939		2401.04	0.80378	0.86349	0.86873	0.87254	0.91441	0.93423
2024.31	120.035	224.271	171.669	750.778	273.269		2024.31	1044.45	750.778	120.035	1539.46	375.551	78.246		1835.99	0.98974	0.99153	0.99788	0.99508	0.99907		2399.61	0.80492	0.86441	0.86971	0.87343	0.91493	0.93459
2025.78	120.128	224.187	171.547	749.867	272.822		2025.78	1044.15	749.867	120.128	1539.22	375.407	77.6974		1834.06	0.9885	0.99092	0.99726	0.99545	0.99843		2398.18	0.80606	0.86532	0.87068	0.87433	0.91545	0.93495
2027.24	120.224	224.224	171.378	748.888	272.402		2027.24	1043.79	748.888	120.224	1538.88	375.335	77.4005		1832.14	0.98699	0.99107	0.99711	0.99678	0.99825		2396.76	0.8072	0.86624	0.87165	0.87522	0.91596	0.93532
2028.71	120.316	224.33	171.232	747.786	272.333		2028.71	1043.53	747.786	120.316	1539	375.388	77.309		1830.21	0.98569	0.99161	0.99847	0.99785	0.99906		2395.33	0.80834	0.86715	0.87262	0.87611	0.91647	0.93568
2030.17	120.471	224.264	171.233	746.768	272.54		2030.17	1043.19	746.768	120.471	1538.82	375.137	77.1976		1828.28	0.98465	0.99137	0.99993	0.99743	0.99996		2393.91	0.80948	0.86806	0.87359	0.87701	0.91697	0.93604
2031.64	120.615	224.76	171.064	746.048	272.826		2031.64	1042.91	746.048	120.615	1538.52	374.603	77.1802		1826.35	0.98335	0.98997	1.00006	0.99555	1.00012		2392.48	0.81062	0.86898	0.87456	0.8779	0.91747	0.93641
2033.1	120.734	224.192	170.89	744.94	273.206		2033.1	1042.34	744.94	120.734	1538.09	374.151	77.3462		1824.42	0.98176	0.98814	0.99936	0.99285	0.99988		2391.05	0.81177	0.86989	0.87553	0.87879	0.91796	0.93677
2034.57	120.809	223.702	170.725	743.604	273.437		2034.57	1041.79	743.604	120.809	1537.45	373.799	77.3378		1822.49	0.98047	0.98662	0.99861	0.99014	0.99975		2389.63	0.81291	0.87081	0.87651	0.87969	0.91845	0.93713
2036.03	120.832	223.017	170.768	742.147	273.759		2036.03	1041.26	742.147	120.832	1536.81	373.62	77.184		1820.56	0.97951	0.98561	0.99795	0.98826	0.99956		2388.2	0.81405	0.87172	0.87748	0.88058	0.91893	0.93749
2037.49	120.762	222.76	170.942	740.776	274.003		2037.49	1040.74	740.776	120.762	1536.19	373.562	77.4237		1818.64	0.97818	0.9847	0.99761	0.98696	0.99912		2386.78	0.81519	0.87264	0.87845	0.88147	0.91941	0.93786
2038.96	120.556	222.523	170.888	739.512	274.113		2038.96	1040.39	739.512	120.556	1535.79	373.454	77.6683		1816.71	0.97608	0.98346	0.9974	0.9854	0.99843		2385.35	0.81633	0.87355	0.87942	0.88237	0.91989	0.93822
2040.42	120.348	222.551	170.784	738.581	274.173		2040.42	1039.93	738.581	120.348	1535.59	373.278	77.9026		1814.78	0.97349	0.98216	0.99704	0.98386	0.99771		2383.93	0.81747	0.87447	0.88039	0.88326	0.92038	0.93858
2041.88	120.032	222.749	170.691	738.214	274.056		2041.88	1039.72	738.214	120.032	1535.5	372.75	77.9047		1812.85	0.97088	0.98132	0.99717	0.98276	0.99757		2382.5	0.81862	0.87538	0.88136	0.88415	0.92088	0.93895
2043.35	119.686	222.823	170.52	737.712	274.041		2043.35	1039.64	737.712	119.686	1535.6	372.044	77.8543		1810.92	0.96854	0.98064	0.99807	0.98137	0.99822		2381.07	0.81976	0.87629	0.88234	0.88505	0.92137	0.93931
2044.81	119.402	222.985	170.247	736.904	273.859		2044.81	1039.89	736.904	119.402	1535.76	371.537	77.7189		1808.99	0.96619	0.97926	0.99857	0.97873	0.99887		2379.65	0.8209	0.87721	0.88331	0.88594	0.92186	0.93967
2046.27	119.074	223.041	169.92	736.042	273.33		2046.27	1040.22	736.042	119.074	1536.12	371.946	77.4765		1807.06	0.9633	0.97704	0.99765	0.97521	0.99862		2378.22	0.82204	0.87812	0.88428	0.88683	0.92235	0.94004
2047.73	118.84	223.097	169.412	735.758	272.492		2047.73	1040.62	735.758	118.84	1536.46	371.744	77.2534		1805.14	0.95969	0.97488	0.99619	0.97213	0.99773		2376.8	0.82318	0.87904	0.88525	0.88772	0.92284	0.9404
2049.19	118.677	223.122	168.864	735.662	271.721		2049.19	1040.94	735.662	118.677	1536.97	371.681	76.9476		1803.21	0.95574	0.97346	0.99608	0.9698	0.99748		2375.37	0.82432	0.87995	0.88622	0.88862	0.92333	0.94076
2050.66	118.59	223.011	168.243	735.682	270.814		2050.66	1041.14	735.682	118.59	1536.91	371.615	76.4906		1801.28	0.9517	0.97223	0.99769	0.96688	0.99839		2373.95	0.82547	0.88087	0.88719	0.88951	0.92382	0.94113
2052.12	118.663	222.849	167.801	735.94	270.25		2052.12	1041.4	735.94	118.663	1536.07	371.578	76.3494		1799.35	0.9472	0.96998	0.99911	0.96216	0.99944		2372.52	0.82661	0.88178	0.88817	0.8904	0.92432	0.94149
2053.58	118.909	222.524	167.378	736.06	269.684		2053.58	1041.51	736.06	118.909	1534.69	371.987	76.236		1797.42	0.94181	0.96671	0.99855	0.95671	0.9993		2371.09	0.82775	0.8827	0.88914	0.8913	0.92481	0.94185
2055.04	119.26	223.209	167.165	736.378	269.268		2055.04	1041.47	736.378	119.26	1535.1	372.054	76.1765		1795.49	0.93532	0.96364	0.99721	0.95225	0.99843		2369.67	0.82889	0.88361	0.89011	0.89219	0.9253	0.94222
2056.5	119.712	223.13	167.216	736.937	268.963		2056.5	1041.57	736.937	119.712	1535.95	372.103	76.1529		1793.56	0.92733	0.96067	0.99779	0.94716	0.99851		2368.24	0.83003	0.88453	0.89108	0.89308	0.92579	0.94258
2057.96	120.165	223.129	167.252	737.506	269.236		2057.96	1041.78	737.506	120.165	1536.87	372.613	76.2907		1791.64	0.91788	0.95601	0.99959	0.93845	0.99951		2366.82	0.83117	0.88544	0.89205	0.89398	0.92628	0.94294
2059.42	120.623	223.216	167.514	737.964	269.85		2059.42	1042.07	737.964	120.623	1537.85	372.94	76.4011		1789.71	0.90756	0.94924	0.99935	0.92669	0.99979		2365.39	0.83232	0.88635	0.89302	0.89487	0.92677	0.9433
2060.88	120.596	223.392	167.857	737.801	270.574		2060.88	1042.26	737.801	120.596	1538.93	375.143	76.4699		1787.78	0.89617	0.94171	0.99672	0.91443	0.9989		2363.96	0.83346	0.88727	0.894	0.89576	0.92726	0.94367
2062.34	120.303	223.804	168.144	738.191	271.216		2062.34	1042.36	738.191	120.303	1540.01	375.439	76.5561		1785.85	0.88271	0.93435	0.99473	0.90174	0.99829		2362.54	0.8346	0.88818	0.89497	0.89666	0.92776	0.94403
2063.8	120.21	224.029	168.164	738.761	271.888		2063.8	1042.56	738.761	120.21	1541.14	375.211	76.6136		1783.92	0.86696	0.92677	0.99467	0.8871	0.99871		2361.11	0.83574	0.8891	0.89594	0.89755	0.92825	0.94439
2065.26	120.191	224.16	168.496	739.307	272.328		2065.26	1042.64	739.307	120.191	1542.26	374.967	76.6745		1781.99	0.84883	0.918	0.99518	0.86939	0.99939		2359.69	0.83688	0.89001	0.89691	0.89844	0.92874	0.94476
2066.71	120.27	224.063	168.861	739.849	272.779		2066.71	1042.96	739.849	120.27	1543.52	374.619	76.6379		1780.06	0.82816	0.90731	0.99494	0.84797	0.99931		2358.26	0.83802	0.89093	0.89788	0.89934	0.92923	0.94512
2068.17	120.404	223.783	169.417	740.231	272.872		2068.17	1043.19	740.231	120.404	1543.91	374.035	76.6926		1778.14	0.8062	0.89562	0.99357	0.82437	0.99834		2356.84	0.83917	0.89184	0.89885	0.90023	0.92972	0.94548
2069.63	120.549	223.634	170.035	740.454	273.476		2069.63	1043.33	740.454	120.549	1544.79	372.958	76.7122		1776.21	0.78446	0.88485	0.99172	0.80082	0.99735		2355.41	0.84031	0.89276	0.89982	0.90112	0.93021	0.94585
2071.09	120.682	223.494	170.498	740.64	274.021		2071.09	1044.01	740.64	120.682	1545.43	372.674	76.6705		1774.28	0.76108	0.87432	0.99131	0.77393	0.99748		2353.98	0.84145	0.89367	0.9008	0.90202	0.9307	0.94621
2072.54	120.823	223.56	171.001	740.906	274.813		2072.54	1044.01	740.906	120.823	1546.6	372.474	76.6261		1772.35	0.73451	0.86126	0.99233	0.73857	0.99824		2352.56	0.84259	0.89458	0.90177	0.90291	0.9312	0.94657
2074	120.977	223.551	171.431	741.009	275.193		2074	1044.07	741.009	120.977	1547.79	372.576	76.5572		1770.42	0.70783	0.84562	0.99199	0.69708	0.99801		2351.13	0.84373	0.8955	0.90274	0.9038	0.93169	0.94694
2075.46	121.069	223.552	171.51	740.854	275.336		2075.46	1044.15	740.854	121.069	1548.98	372.697	76.4051		1768.49	0.68502	0.83039	0.98874	0.65612	0.99662		2349.71	0.84487	0.89641	0.90371	0.90469	0.93218	0.9473
2076.91	121.124	223.726	171.513	741.228	275.255		2076.91	1043.68	741.228	121.124	1550.22	372.616	76.4109		1766.57	0.6669	0.81825	0.98397	0.61985	0.99532		2348.28	0.84602	0.89733	0.90468	0.90559	0.93267	0.94766
2078.37	121.197	223.871	171.72	742.033	274.925		2078.37	1043.82	742.033	121.197	1551.28	372.415	76.2		1764.64	0.65102	0.80853	0.97961	0.5868	0.99464		2346.86	0.84716	0.89824	0.90565	0.90648	0.93316	0.94802
2079.83	121.264	224.101	171.891	743.539	274.252		2079.83	1044.04	743.539	121.264	1552.29	372.116	76.0357		1762.71	0.63489	0.79883	0.97613	0.55343	0.99394		2345.43	0.8483	0.89916	0.90663	0.90737	0.93365	0.94839
2081.28	121.446	224.406	172.077	745.386	273.658		2081.28	1044.39	745.386	121.446	1553.72	372.142	75.9802		1760.78	0.61869	0.78847	0.97276	0.5197	0.99274		2344	0.84944	0.90007	0.9076	0.90827	0.93414	0.94875
2082.74	121.561	224.814	172.479	747.514	273.019		2082.74	1045.06	747.514	121.561	1555.17	372.101	75.95		1758.85	0.60444	0.7788	0.9686	0.48918	0.99128		2342.58	0.85058	0.90099	0.90857	0.90916	0.93464	0.94911
2084.2	121.689	225.231	173.049	749.965	272.117		2084.2	1045.8	749.965	121.689	1556.91	373.564	76.1825		1756.92	0.59314	0.771	0.96331	0.4643	0.98987		2341.15	0.85172	0.9019	0.90954	0.91005	0.93513	0.94948
2085.65	121.781	226.093	173.874	752.926	271.415		2085.65	1046.35	752.926	121.781	1558.14	374.052	76.4112		1754.99	0.584	0.76479	0.9569	0.44475	0.98817		2339.73	0.85287	0.90282	0.91051	0.91095	0.93562	0.94984
2087.1	121.926	227.113	174.426	756.116	271.167		2087.1	1046.36	756.116	121.926	1559.36	374.261	77.2668		1753.07	0.57587	0.75967	0.94981	0.42959	0.98579		2338.3	0.85401	0.90373	0.91148	0.91184	0.93611	0.9502
2088.56	122.012	228.149	174.869	759.772	270.906		2088.56	1045.96	759.772	122.012	1560.46	374.352	78.727		1751.14	0.56755	0.755	0.94313	0.41577	0.98354		2336.87	0.85515	0.90464	0.91246	0.91273	0.9366	0.95057
2090.01	122.077	229.143	175.036	761.852	270.593		2090.01	1045.17	761.852	122.077	1561.56	373.288	80.3865		1749.21	0.56006	0.75078	0.93656	0.40215	0.98222		2335.45	0.85629	0.90556	0.91343	0.91363	0.93709	0.95093
2091.47	122.119	229.919	174.814	762.718	270.254		2091.47	1044.61	762.718	122.119	1562.92	372.794	79.4586		1747.28	0.55553	0.74777	0.9286	0.39141	0.98123		2334.02	0.85743	0.90647	0.9144	0.91452	0.93758	0.95129
2092.92	122.337	230.251	174.541	762.911	270.553		2092.92	1044.17	762.911	122.337	1564.25	372.249	77.7009		1745.35	0.55378	0.74625	0.91901	0.3848	0.9795		2332.6	0.85857	0.90739	0.91537	0.91541	0.93808	0.95166
2094.37	122.744	230.505	174.633	762.586	270.992		2094.37	1043.78	762.586	122.744	1565.56	371.874	77.5897		1743.42	0.55308	0.74597	0.90935	0.38031	0.97712		2331.17	0.85972	0.9083	0.91634	0.91631	0.93857	0.95202
2095.83	123.297	230.841	174.998	762.311	271.633		2095.83	1043.53	762.311	123.297	1567.03	371.838	77.9645		1741.49	0.55285	0.74672	0.90104	0.37579	0.9752		2329.75	0.86086	0.90922	0.91731	0.9172	0.93906	0.95238
2097.28	123.876	231.073	175.463	760.034	272.211		2097.28	1043.19	760.034	123.876	1568.7	372.01	78.1127		1739.57	0.55383	0.74849	0.89398	0.37178	0.97411		2328.32	0.862	0.91013	0.91828	0.91809	0.93955	0.95275
2098.73	124.452	231.316	175.965	759.197	272.885		2098.73	1042.82	759.197	124.452	1570.31	372.359	78.32		1737.64	0.5563	0.75144	0.88754	0.37026	0.97317		2326.89	0.86314	0.91105	0.91926	0.91899	0.94004	0.95311
2100.19	125.023	231.704	176.367	758.128	273.095		2100.19	1041.98	758.128	125.023	1572.06	376.229	78.2597		1735.71	0.55856	0.75493	0.88325	0.36913	0.97241		2325.47	0.86428	0.91196	0.92023	0.91988	0.94053	0.95347
2101.64	125.453	231.946	176.596	757.162	274.062		2101.64	1041.5	757.162	125.453	1573.9	377.067	78.3191		1733.78	0.55966	0.75747	0.88209	0.36479	0.9724		2324.04	0.86542	0.91287	0.9212	0.92077	0.94102	0.95383
2103.09	126.004	232.07	176.432	756.011	274.718		2103.09	1041.51	756.011	126.004	1575.13	376.859	78.2216		1731.85	0.56166	0.75918	0.88168	0.35954	0.97285		2322.62	0.86657	0.91379	0.92217	0.92166	0.94152	0.9542
2104.54	126.777	232.022	176.192	754.974	275.728		2104.54	1041.77	754.974	126.777	1576.34	376.01	78.0303		1729.92	0.56661	0.76168	0.87987	0.35804	0.97313		2321.19	0.86771	0.9147	0.92314	0.92256	0.94201	0.95456
2105.99	127.42	231.694	176.428	754.403	277.195		2105.99	1042.41	754.403	127.42	1577.21	374.566	77.5778		1727.99	0.57339	0.76562	0.87793	0.36009	0.97327		2319.77	0.86885	0.91562	0.92411	0.92345	0.9425	0.95492
2107.44	127.859	231.206	176.54	754.337	275.882		2107.44	1043.41	754.337	127.859	1577.76	373.971	77.1233		1726.07	0.58034	0.77031	0.87793	0.36307	0.97346		2318.34	0.86999	0.91653	0.92509	0.92434	0.94299	0.95529
2108.89	128.072	230.795	176.544	754.26	275.359		2108.89	1044.36	754.26	128.072	1578.09	373.982	76.6283		1724.14	0.58774	0.77574	0.87971	0.36715	0.97366		2316.91	0.87113	0.91745	0.92606	0.92524	0.94348	0.95565
2110.34	128.164	230.491	176.391	754.297	275.195		2110.34	1044.54	754.297	128.164	1577.92	374.169	76.3685		1722.21	0.59637	0.78263	0.88215	0.37372	0.97393		2315.49	0.87227	0.91836	0.92703	0.92613	0.94397	0.95601
2111.79	127.922	230.395	175.783	754.789	275.269		2111.79	1044.13	754.789	127.922	1577.37	375.174	76.1271		1720.28	0.60613	0.7916	0.88579	0.38307	0.97463		2314.06	0.87341	0.91928	0.928	0.92702	0.94446	0.95638
2113.24	127.514	230.135	175.071	755.073	275.228		2113.24	1042.83	755.073	127.514	1576.5	375.184	76.0011		1718.35	0.61665	0.80181	0.89252	0.3927	0.97617		2312.64	0.87456	0.92019	0.92897	0.92792	0.94496	0.95674
2114.69	126.956	230.104	174.814	755.453	275.083		2114.69	1041.65	755.453	126.956	1575.34	375.391	75.9241		1716.42	0.62842	0.81116	0.9002	0.4009	0.97783		2311.21	0.8757	0.92111	0.92994	0.92881	0.94545	0.9571
2116.14	126.315	230.084	174.472	754.704	274.814		2116.14	1041.04	754.704	126.315	1573.95	375.795	75.9256		1714.49	0.64206	0.81892	0.90425	0.40951	0.9784		2309.78	0.87684	0.92202	0.93092	0.9297	0.94594	0.95747
2117.59	125.532	229.907	173.94	753.639	274.613		2117.59	1040.54	753.639	125.532	1572.31	375.726	76.0139		1712.57	0.65717	0.82653	0.90393	0.42118	0.97786		2308.36	0.87798	0.92293	0.93189	0.9306	0.94643	0.95783
2119.04	124.623	229.504	173.267	752.255	274.354		2119.04	1040.34	752.255	124.623	1570.14	374.277	76.0973		1710.64	0.67243	0.83534	0.90277	0.43568	0.97716		2306.93	0.87912	0.92385	0.93286	0.93149	0.94692	0.95819
2120.49	123.225	228.648	172.65	751.036	273.721		2120.49	1040.07	751.036	123.225	1568.06	373.583	76.1906		1708.71	0.68715	0.84521	0.90299	0.45151	0.97672		2305.51	0.88026	0.92476	0.93383	0.93238	0.94741	0.95855
2121.94	122.75	227.583	172.247	749.988	273.502		2121.94	1039.94	749.988	122.75	1565.91	373.179	76.4783		1706.78	0.70151	0.85532	0.90452	0.4677	0.97647		2304.08	0.88141	0.92568	0.9348	0.93328	0.9479	0.95892
2123.39	122.358	226.6	171.819	748.754	273.138		2123.39	1040.08	748.754	122.358	1563.78	373.906	76.6535		1704.85	0.71555	0.86487	0.90547	0.48415	0.9759		2302.66	0.88255	0.92659	0.93577	0.93417	0.9484	0.95928
2124.84	122.027	225.857	171.278	747.62	272.659		2124.84	1040.12	747.62	122.027	1561.77	375.416	76.7395		1702.92	0.72935	0.8744	0.90526	0.50165	0.97498		2301.23	0.88369	0.92751	0.93675	0.93506	0.94889	0.95964
2126.28	121.835	225.179	170.95	746.32	272.71		2126.28	1040.42	746.32	121.835	1559.65	376.446	76.8492		1700.99	0.74343	0.88462	0.90571	0.51973	0.97446		2299.8	0.88483	0.92842	0.93772	0.93596	0.94938	0.96001
2127.73	121.456	224.488	170.427	744.937	272.457		2127.73	1040.66	744.937	121.456	1557.3	378.249	77.0016		1699.07	0.75772	0.89418	0.90621	0.53677	0.97407		2298.38	0.88597	0.92934	0.93869	0.93685	0.94987	0.96037
2129.18	121.242	223.843	169.788	743.572	271.938		2129.18	1040.84	743.572	121.242	1555.04	374.698	77.1456		1697.14	0.77197	0.90136	0.90416	0.55203	0.97283		2296.95	0.88711	0.93025	0.93966	0.93774	0.95036	0.96073
2130.62	120.645	223.104	168.89	741.921	271.53		2130.62	1040.98	741.921	120.645	1552.99	374.452	77.2087		1695.21	0.78588	0.90632	0.89877	0.56615	0.97048		2295.53	0.88826	0.93116	0.94063	0.93863	0.95085	0.9611
2132.07	120.149	222.358	168.044	740.538	271.35		2132.07	1041.12	740.538	120.149	1551.03	374.59	77.2705		1693.28	0.79913	0.91069	0.8919	0.58022	0.96773		2294.1	0.8894	0.93208	0.9416	0.93953	0.95134	0.96146
2133.52	119.655	221.891	167.311	738.986	270.881		2133.52	1041.32	738.986	119.655	1549.97	375.738	77.3189		1691.35	0.81123	0.91551	0.88467	0.59491	0.96491		2292.68	0.89054	0.93299	0.94257	0.94042	0.95184	0.96182
2134.96	119.028	221.459	166.505	737.528	270.584		2134.96	1041.56	737.528	119.028	1548.89	375.073	77.3197		1689.42	0.82226	0.92136	0.87773	0.6104	0.96222		2291.25	0.89168	0.93391	0.94355	0.94131	0.95233	0.96219
2136.41	118.153	221.064	165.739	736.081	270.266		2136.41	1041.55	736.081	118.153	1547.64	373.431	77.3082		1687.49	0.83243	0.92861	0.87177	0.62649	0.96004		2289.82	0.89282	0.93482	0.94452	0.94221	0.95282	0.96255
2137.85	117.505	220.81	165.29	734.802	269.888		2137.85	1041.61	734.802	117.505	1546.14	373.114	77.378		1685.57	0.8422	0.93662	0.86805	0.64141	0.95907		2288.4	0.89396	0.93574	0.94549	0.9431	0.95331	0.96291
2139.3	117.019	220.576	165.282	733.682	269.67		2139.3	1041.67	733.682	117.019	1544.81	372.805	77.3345		1683.64	0.85224	0.94249	0.86499	0.6521	0.95855		2286.97	0.89511	0.93665	0.94646	0.94399	0.9538	0.96328
2140.74	116.361	220.525	164.899	732.823	269.233		2140.74	1041.4	732.823	116.361	1543.66	372.669	77.3483		1681.71	0.86245	0.94493	0.85887	0.65889	0.95668		2285.55	0.89625	0.93757	0.94743	0.94489	0.95429	0.96364
2142.19	115.68	220.67	165	732.482	269.242		2142.19	1041.42	732.482	115.68	1542.55	372.34	77.2309		1679.78	0.87196	0.9463	0.84875	0.66568	0.9531		2284.12	0.89739	0.93848	0.9484	0.94578	0.95478	0.964
2143.63	115.183	220.752	164.486	731.829	269.064		2143.63	1041.34	731.829	115.183	1541.36	371.142	77.1124		1677.85	0.88047	0.94967	0.8386	0.6742	0.94993		2282.69	0.89853	0.9394	0.94938	0.94667	0.95528	0.96436
2145.08	114.766	220.752	164.313	730.575	268.688		2145.08	1041.28	730.575	114.766	1540.11	369.889	77.0226		1675.92	0.88822	0.95434	0.83079	0.68188	0.94841		2281.27	0.89967	0.94031	0.95035	0.94757	0.95577	0.96473
2146.52	114.438	220.768	163.268	729.024	268.307		2146.52	1041.01	729.024	114.438	1538.89	369.221	76.8867		1673.99	0.89534	0.95876	0.8241	0.6877	0.94769		2279.84	0.90081	0.94122	0.95132	0.94846	0.95626	0.96509
2147.96	114.218	220.796	163.213	727.487	267.886		2147.96	1041.06	727.487	114.218	1537.91	369.531	76.756		1672.07	0.90182	0.96254	0.81741	0.692	0.94686		2278.42	0.90196	0.94214	0.95229	0.94935	0.95675	0.96545
2149.41	114.113	220.831	163.143	726.554	267.224		2149.41	1040.8	726.554	114.113	1537.25	369.898	76.7026		1670.14	0.90777	0.96529	0.81096	0.69351	0.94613		2276.99	0.9031	0.94305	0.95326	0.95025	0.95724	0.96582
2150.85	114.102	220.737	163.366	725.488	266.703		2150.85	1040.48	725.488	114.102	1536.68	370.335	76.7366		1668.21	0.9135	0.96661	0.80454	0.69207	0.94555		2275.57	0.90424	0.94397	0.95423	0.95114	0.95773	0.96618
2152.29	114.151	220.669	163.635	724.51	266.026		2152.29	1040.15	724.51	114.151	1536.34	370.628	76.8057		1666.28	0.91895	0.96754	0.79754	0.69049	0.94461		2274.14	0.90538	0.94488	0.95521	0.95203	0.95822	0.96654
2153.74	113.976	220.61	164.012	723.319	265.384		2153.74	1039.7	723.319	113.976	1535.62	370.843	76.8332		1664.35	0.92382	0.96951	0.79088	0.68984	0.94354		2272.71	0.90652	0.9458	0.95618	0.95293	0.95872	0.96691
2155.18	113.895	220.252	164.774	722.422	264.83		2155.18	1039.2	722.422	113.895	1535.23	370.886	76.9818		1662.42	0.92815	0.97159	0.7855	0.68752	0.94286		2271.29	0.90766	0.94671	0.95715	0.95382	0.95921	0.96727
2156.62	113.864	219.809	164.774	721.491	264.161		2156.62	1038.53	721.491	113.864	1534.83	370.779	77.0007		1660.49	0.93202	0.97253	0.78037	0.68348	0.9421		2269.86	0.90881	0.94763	0.95812	0.95471	0.9597	0.96763
2158.06	113.827	219.39	163.994	720.454	263.966		2158.06	1038	720.454	113.827	1534.42	370.379	77.0483		1658.57	0.93523	0.97347	0.77442	0.68165	0.94064		2268.44	0.90995	0.94854	0.95909	0.9556	0.96019	0.968
2159.5	113.742	218.802	163.297	719.239	264.219		2159.5	1037.47	719.239	113.742	1534.01	368.546	77.0235		1656.64	0.93753	0.97705	0.76887	0.68436	0.93915		2267.01	0.91109	0.94945	0.96006	0.9565	0.96071	0.96836
2160.94	113.64	218.157	162.56	717.999	264.726		2160.94	1037.28	717.999	113.64	1533.38	367.598	77.0041		1654.71	0.93936	0.98278	0.76751	0.68511	0.93994		2265.59	0.91223	0.95037	0.96103	0.95739	0.96124	0.96872
2162.39	113.453	217.475	161.99	716.728	265.313		2162.39	1037.29	716.728	113.453	1532.95	366.87	76.9407		1652.78	0.94155	0.98616	0.76908	0.67864	0.94247		2264.16	0.91337	0.95128	0.96201	0.95828	0.96178	0.96909
2163.83	113.195	216.895	161.654	715.223	265.834		2163.83	1037.36	715.223	113.195	1532.37	366.148	76.8567		1650.85	0.94402	0.98603	0.76874	0.67035	0.94378		2262.73	0.91451	0.9522	0.96298	0.95918	0.9623	0.96945
2165.27	112.917	216.377	161.109	713.844	266.345		2165.27	1037.36	713.844	112.917	1531.88	365.586	76.8197		1648.92	0.94615	0.9855	0.7659	0.66667	0.9432		2261.31	0.91566	0.95311	0.96395	0.96007	0.96281	0.96981
2166.71	112.536	216.07	160.649	712.485	266.729		2166.71	1037.42	712.485	112.536	1531.27	365.161	76.6544		1646.99	0.94825	0.98592	0.76514	0.66349	0.94332		2259.88	0.9168	0.95403	0.96492	0.96096	0.96329	0.97017
2168.15	112.123	215.714	160.179	711.134	267.053		2168.15	1037.16	711.134	112.123	1530.72	364.677	76.2677		1645.07	0.95087	0.9849	0.76597	0.65703	0.94403		2258.46	0.91794	0.95494	0.96589	0.96186	0.96375	0.97054
2169.59	111.587	215.574	159.538	709.688	267.021		2169.59	1036.88	709.688	111.587	1530.03	364.151	76.1333		1643.14	0.95344	0.9827	0.76517	0.6516	0.94354		2257.03	0.91908	0.95586	0.96686	0.96275	0.96418	0.9709
2171.03	111.059	215.317	158.627	708.13	267.235		2171.03	1036.77	708.13	111.059	1529.26	363.322	76.0426		1641.21	0.95518	0.98189	0.7633	0.65082	0.94219		2255.6	0.92022	0.95677	0.96784	0.96364	0.96458	0.97126
2172.47	110.694	215.004	158.038	706.629	267.259		2172.47	1036.5	706.629	110.694	1528.19	362.682	75.9843		1639.28	0.95624	0.98383	0.76327	0.65364	0.94162		2254.18	0.92136	0.95769	0.96881	0.96454	0.96494	0.97163
2173.91	110.606	214.984	157.762	705.035	267.423		2173.91	1036.32	705.035	110.606	1527.24	362.262	75.9467		1637.35	0.95718	0.987	0.76724	0.65657	0.94269		2252.75	0.92251	0.9586	0.96978	0.96543	0.96527	0.97199
2175.34	110.571	215.042	157.626	703.49	267.624		2175.34	1036.34	703.49	110.571	1526.38	362.159	75.8304		1635.42	0.95851	0.98781	0.77393	0.6563	0.94454		2251.33	0.92365	0.95951	0.97075	0.96632	0.96555	0.97235
2176.78	110.721	215.273	157.364	702.083	267.312		2176.78	1036.42	702.083	110.721	1525.74	362.124	75.712		1633.49	0.96035	0.98538	0.77911	0.65448	0.94539		2249.9	0.92443	0.9601	0.97132	0.96652	0.9658	0.97233
2178.22	110.978	215.549	157.582	701.33	266.882		2178.22	1036.64	701.33	110.978	1525.09	362.169	75.7035		1631.57	0.96235	0.98267	0.78131	0.65571	0.94497		2248.48	0.92521	0.96071	0.9719	0.96671	0.96599	0.97228
2179.66	111.175	215.761	158.28	701.009	266.397		2179.66	1036.87	701.009	111.175	1524.54	362.369	75.6806		1629.64	0.96425	0.98225	0.78423	0.66103	0.94497		2247.05	0.92602	0.96133	0.97249	0.96688	0.96612	0.97219
2181.1	111.328	215.913	159.248	700.824	266.017		2181.1	1036.7	700.824	111.328	1524.18	362.515	75.5041		1627.71	0.96603	0.9831	0.78982	0.668	0.94591		2245.62	0.92684	0.96198	0.9731	0.96704	0.9662	0.97207
2182.53	111.429	215.818	159.814	700.805	265.76		2182.53	1036.62	700.805	111.429	1523.76	362.618	75.3607		1625.78	0.9675	0.98373	0.79689	0.67557	0.94693		2244.2	0.92766	0.96263	0.97372	0.96718	0.9662	0.97191
2183.97	111.45	215.927	160.071	700.917	265.521		2183.97	1036.35	700.917	111.45	1523.44	362.62	75.2327		1623.85	0.96875	0.98338	0.80477	0.68356	0.94787		2242.77	0.9285	0.96329	0.97434	0.96731	0.96614	0.9717
2185.41	111.141	216.217	159.416	701.238	265.339		2185.41	1036.1	701.238	111.141	1523.42	362.831	75.0024		1621.92	0.9704	0.98242	0.81216	0.69232	0.94879		2241.35	0.92933	0.96393	0.97495	0.96742	0.96601	0.97144
2186.84	110.822	216.337	159.513	701.401	265.17		2186.84	1035.93	701.401	110.822	1523.42	362.998	74.7223		1619.99	0.97263	0.98236	0.81809	0.70317	0.94973		2239.92	0.93015	0.96455	0.97554	0.9675	0.9658	0.97114
2188.28	110.642	216.173	159.499	702.089	265.06		2188.28	1036.06	702.089	110.642	1523.64	363.098	74.511		1618.07	0.97491	0.98337	0.82527	0.71618	0.95144		2238.49	0.93095	0.96515	0.9761	0.96755	0.96553	0.97079
2189.72	110.397	215.966	160.285	703.662	264.893		2189.72	1036.21	703.662	110.397	1523.77	363.374	74.3011		1616.14	0.97687	0.9833	0.8349	0.72878	0.95382		2237.07	0.93172	0.96571	0.97664	0.96756	0.96521	0.9704
2191.15	110.117	215.957	160.4	705.44	264.728		2191.15	1036.18	705.44	110.117	1524.03	363.436	74.2245		1614.21	0.97862	0.98142	0.84356	0.73992	0.95552		2235.64	0.93248	0.96625	0.97715	0.96753	0.96484	0.96996
2192.59	109.786	216.095	160.109	706.995	264.479		2192.59	1036.01	706.995	109.786	1524.36	363.569	74.358		1612.28	0.98035	0.97971	0.8495	0.75148	0.95626		2234.22	0.93322	0.96677	0.97763	0.96746	0.96444	0.96948
2194.02	109.493	216.199	159.169	708.173	264.384		2194.02	1035.96	708.173	109.493	1524.78	363.737	74.5731		1610.35	0.98209	0.97952	0.85558	0.76477	0.95735		2232.79	0.93394	0.96727	0.97809	0.96734	0.96403	0.96893
2195.46	109.226	216.29	156.694	709.049	264.375		2195.46	1035.71	709.049	109.226	1525.19	364.312	74.8526		1608.42	0.98367	0.9798	0.86296	0.77835	0.95884		2231.37	0.93464	0.96777	0.97854	0.96718	0.96358	0.96833
2196.89	108.996	216.36	155.983	709.544	264.318		2196.89	1035.33	709.544	108.996	1525.36	364.857	75.1693		1606.49	0.98488	0.97967	0.87009	0.7911	0.95984		2229.94	0.93532	0.96826	0.97897	0.96699	0.9631	0.96766
2198.33	109.131	216.409	155.919	709.422	264.112		2198.33	1034.93	709.422	109.131	1525.48	365.105	75.57		1604.57	0.98582	0.97942	0.87637	0.80345	0.9604		2228.51	0.93597	0.96874	0.97939	0.96676	0.96259	0.96696
2199.76	109.205	216.582	156.004	709.133	263.691		2199.76	1034.44	709.133	109.205	1525.42	365.114	75.9863		1602.64	0.98692	0.97949	0.88212	0.81587	0.96101		2227.09	0.9366	0.9692	0.97979	0.96652	0.96208	0.96622
2201.19	109.309	216.97	156.333	708.677	263.645		2201.19	1034.06	708.677	109.309	1525.2	364.873	76.3373		1600.71	0.98822	0.97986	0.88721	0.82802	0.96151		2225.66	0.93719	0.96962	0.98016	0.96625	0.96156	0.96547
2202.63	109.411	217.721	161.88	708.156	263.63		2202.63	1033.45	708.156	109.411	1525.04	364.409	76.6264		1598.78	0.98922	0.98028	0.89155	0.83947	0.96151		2224.24	0.93776	0.97001	0.9805	0.96598	0.96105	0.96473
2204.06	109.356	217.427	153.981	707.773	263.602		2204.06	1032.76	707.773	109.356	1524.68	363.768	76.7635		1596.85	0.98965	0.98067	0.89596	0.85024	0.96145		2222.81	0.93829	0.97037	0.98082	0.96572	0.96057	0.96403
2205.49	109.235	217.105	153.225	707.466	263.547		2205.49	1032.04	707.466	109.235	1524.34	363.122	76.7721		1594.92	0.98998	0.98101	0.90132	0.86049	0.96234		2221.39	0.93881	0.97069	0.98112	0.96548	0.96012	0.96337
2206.93	109.172	216.615	154.144	707.638	263.782		2206.93	1031.34	707.638	109.172	1524.14	362.514	76.8114		1592.99	0.99074	0.98135	0.90751	0.87013	0.96453		2219.96	0.93931	0.97099	0.98141	0.96529	0.95971	0.96278
2208.36	109.158	215.778	154.546	708.129	263.848		2208.36	1030.69	708.129	109.158	1524.01	362.116	76.7947		1591.07	0.99174	0.98178	0.91384	0.8789	0.9673		2218.53	0.9398	0.97127	0.9817	0.96515	0.95935	0.96225
2209.79	109.029	215.546	155.625	708.745	263.982		2209.79	1030.1	708.745	109.029	1523.78	361.713	76.7887		1589.14	0.99248	0.98222	0.91984	0.88667	0.96971		2217.11	0.94029	0.97155	0.982	0.96507	0.95904	0.9618
2211.22	108.854	215.435	154.314	709.105	264.309		2211.22	1029.55	709.105	108.854	1523.49	361.369	76.7732		1587.21	0.99287	0.9825	0.9254	0.89377	0.97156		2215.68	0.94078	0.97183	0.9823	0.96504	0.9588	0.96141
2212.66	108.582	215.095	155.068	709.195	264.441		2212.66	1029.24	709.195	108.582	1523.12	361.383	76.5102		1585.28	0.99324	0.98268	0.93056	0.90062	0.97327		2214.26	0.94126	0.97212	0.98261	0.96508	0.95863	0.96111
2214.09	108.434	214.647	154.474	708.869	264.35		2214.09	1029.22	708.869	108.434	1522.86	361.981	75.8946		1583.35	0.99382	0.98303	0.93539	0.90733	0.97498		2212.83	0.94174	0.97241	0.98293	0.96519	0.95853	0.96088
2215.52	108.295	214.094	154.162	707.786	264.142		2215.52	1029.59	707.786	108.295	1522.59	362.282	75.3745		1581.42	0.99431	0.98395	0.93938	0.91418	0.97618		2211.4	0.94221	0.97271	0.98327	0.96534	0.95849	0.96075
2216.95	108.234	213.579	154.417	706.486	264.113		2216.95	1029.96	706.486	108.234	1522.28	361.599	74.8527		1579.49	0.9942	0.98585	0.94288	0.92192	0.9768		2209.98	0.94267	0.97301	0.98363	0.96556	0.95852	0.96071
2218.38	108.488	212.931	154.507	705.074	263.997		2218.38	1030.48	705.074	108.488	1522.14	360.805	74.1879		1577.57	0.99369	0.98797	0.9482	0.92955	0.97801		2208.55	0.94314	0.9733	0.98398	0.96581	0.9586	0.96076
2219.81	108.584	212.384	154.988	703.796	263.826		2219.81	1031.02	703.796	108.584	1522.08	359.675	74.0953		1575.64	0.99377	0.98868	0.95465	0.93474	0.97998		2207.13	0.9436	0.97359	0.98433	0.96611	0.95873	0.96087
2221.24	108.688	211.865	155.467	701.867	263.92		2221.24	1031.43	701.867	108.688	1521.87	360.948	74.107		1573.71	0.99469	0.98828	0.95888	0.93815	0.98144		2205.7	0.94406	0.97385	0.98468	0.96643	0.9589	0.96103
2222.67	109.041	211.557	155.756	699.515	264.348		2222.67	1031.72	699.515	109.041	1521.87	362.322	74.2425		1571.78	0.9955	0.98855	0.9613	0.94236	0.98231		2204.28	0.94452	0.9741	0.98502	0.96677	0.9591	0.96122
2224.1	109.553	211.312	156.085	698.599	264.627		2224.1	1032.09	698.599	109.553	1522.05	364.666	74.4193		1569.85	0.9956	0.98923	0.96538	0.94689	0.98381		2202.85	0.94497	0.97434	0.98534	0.96711	0.95932	0.96141
2225.53	110.007	210.968	156.409	698.384	264.751		2225.53	1032.44	698.384	110.007	1522.27	365.529	74.6253		1567.92	0.99563	0.9888	0.97002	0.9498	0.98558		2201.42	0.94541	0.97457	0.98565	0.96743	0.95955	0.96159
2226.96	110.458	210.747	156.604	698.651	264.454		2226.96	1032.82	698.651	110.458	1522.78	365.007	74.9296		1565.99	0.99624	0.98786	0.97203	0.95216	0.98634		2200	0.94584	0.97479	0.98594	0.96774	0.95976	0.96173
2228.39	110.836	210.824	156.735	699.326	263.893		2228.39	1033.13	699.326	110.836	1523.27	363.844	75.2003		1564.07	0.99707	0.98845	0.97124	0.95686	0.98572		2198.57	0.94626	0.97502	0.98621	0.96802	0.95995	0.96185
2229.82	111.274	211.06	156.658	700.3	263.268		2229.82	1033.24	700.3	111.274	1523.71	363.432	75.5159		1562.14	0.99694	0.99208	0.97081	0.96595	0.98464		2197.15	0.94665	0.97524	0.98647	0.96826	0.96012	0.96195
2231.25	111.56	211.383	156.339	699.957	262.485		2231.25	1032.85	699.957	111.56	1523.91	363.307	75.8099		1560.21	0.99558	0.99702	0.97628	0.97603	0.98554		2195.72	0.94702	0.97546	0.98672	0.96848	0.96026	0.96202
2232.67	111.488	211.683	155.97	699.314	261.735		2232.67	1032.62	699.314	111.488	1524.03	362.925	75.854		1558.28	0.99474	0.99848	0.98507	0.9799	0.98835		2194.3	0.94736	0.97567	0.98695	0.96867	0.96036	0.9621
2234.1	111.046	211.856	155.869	698.894	261.14		2234.1	1032.37	698.894	111.046	1524.11	362.494	76.2613		1556.35	0.99568	0.99544	0.98969	0.97715	0.99054		2192.87	0.94769	0.97586	0.98717	0.96883	0.96044	0.96216
2235.53	110.56	212.048	155.666	698.446	260.944		2235.53	1032.03	698.446	110.56	1524.42	362.321	76.4873		1554.42	0.99752	0.99157	0.98783	0.97399	0.99073		2191.44	0.94799	0.97602	0.98737	0.96897	0.96049	0.96221
2236.96	109.126	212.017	155.658	698.253	261.089		2236.96	1031.9	698.253	109.126	1524.5	362.209	76.6602		1552.49	0.99857	0.98971	0.98586	0.97414	0.99072		2190.02	0.94827	0.97615	0.98755	0.96908	0.96051	0.96225
2238.38	108.809	212.262	155.659	698.002	261.583		2238.38	1031.96	698.002	108.809	1524.44	362.289	76.8582		1550.57	0.99887	0.98857	0.98572	0.97529	0.99126		2188.59	0.94853	0.97625	0.9877	0.96918	0.96053	0.96226
2239.81	108.703	212.372	155.615	697.848	261.969		2239.81	1032.17	697.848	108.703	1524.42	362.642	76.9221		1548.64	0.99888	0.9879	0.98561	0.9771	0.99169		2187.17	0.94878	0.97632	0.98784	0.96928	0.96055	0.96227
2241.24	108.925	212.586	155.548	697.532	262.084		2241.24	1032.64	697.532	108.925	1524.29	362.9	77.0818		1546.71	0.9987	0.98868	0.98566	0.98075	0.99201		2185.74	0.94901	0.97636	0.98795	0.96938	0.96056	0.96227
2242.66	109.419	213.074	155.37	696.989	262.461		2242.66	1033.17	696.989	109.419	1524.43	363.127	77.2072		1544.78	0.99825	0.99183	0.98699	0.9872	0.9926		2184.31	0.94923	0.97639	0.98804	0.96949	0.96059	0.96228
2244.09	109.719	213.476	155.374	696.431	262.837		2244.09	1033.4	696.431	109.719	1524.6	362.987	77.2716		1542.85	0.99766	0.99663	0.99069	0.99498	0.99401		2182.89	0.94943	0.97642	0.98813	0.96961	0.96063	0.96231
2245.52	109.777	213.774	155.478	695.916	263.157		2245.52	1033.29	695.916	109.777	1524.64	362.827	77.3304		1540.92	0.99747	0.99917	0.99605	0.99814	0.99628		2181.46	0.94961	0.97644	0.98821	0.96974	0.96068	0.96238
2246.94	109.808	214.106	155.184	695.395	263.292		2246.94	1033.37	695.395	109.808	1524.73	362.663	77.3553		1538.99	0.99805	0.99717	0.99882	0.99468	0.99777		2180.04	0.94978	0.97647	0.98829	0.96988	0.96075	0.96248
2248.37	109.713	214.416	154.907	694.943	263.472		2248.37	1033.47	694.943	109.713	1524.78	362.515	77.3222		1537.07	0.99905	0.99354	0.99692	0.99013	0.99747		2178.61	0.94993	0.97651	0.98837	0.97003	0.96084	0.96262
2249.79	109.531	215.187	154.813	694.813	263.558		2249.79	1033.43	694.813	109.531	1524.8	362.504	77.2515		1535.14	0.99972	0.99213	0.99412	0.98961	0.99671		2177.19	0.95008	0.97654	0.98846	0.97018	0.96095	0.96277
2251.22	109.084	215.677	154.532	694.876	263.442		2251.22	1033.51	694.876	109.084	1524.74	362.329	77.2574		1533.21	0.99985	0.99186	0.99417	0.99022	0.99707		2175.76	0.95022	0.97657	0.98855	0.97035	0.96108	0.96293
2252.64	108.871	215.793	154.289	695.141	263.132		2252.64	1033.62	695.141	108.871	1524.74	362.079	77.1695		1531.28	0.99987	0.99079	0.99458	0.98949	0.99759		2174.33	0.95036	0.97659	0.98863	0.97053	0.96122	0.96308
2254.07	108.779	215.764	153.906	695.564	262.697		2254.07	1033.77	695.564	108.779	1524.68	361.724	77.0747		1529.35	0.99986	0.99014	0.99374	0.98964	0.99752		2172.91	0.95052	0.9766	0.98873	0.97072	0.96136	0.96324
2255.49	108.591	215.701	153.343	696.002	261.806		2255.49	1033.93	696.002	108.591	1524.68	361.04	76.8818		1527.42	0.9999	0.99148	0.99374	0.99206	0.99781		2171.48	0.95069	0.97662	0.98882	0.97092	0.96152	0.96341
2256.91	108.388	215.52	152.822	696.454	260.949		2256.91	1034.02	696.454	108.388	1524.72	360.246	76.7868		1525.49	1	0.9942	0.99523	0.99558	0.99868		2170.06	0.95087	0.97663	0.98892	0.97113	0.96167	0.96358
2258.34	108.473	215.353	152.488	696.734	260.147		2258.34	1033.97	696.734	108.473	1524.71	359.444	76.6482		1523.57	0.99965	0.99658	0.99696	0.99835	0.99933		2168.63	0.95106	0.97664	0.98901	0.97134	0.96182	0.96376
2259.76	108.532	215.043	152.46	697.144	259.476		2259.76	1033.89	697.144	108.532	1524.63	358.637	76.4831		1521.64	0.99876	0.99715	0.99831	0.99884	0.99935		2167.21	0.95124	0.97665	0.9891	0.97155	0.96195	0.96394
2261.18	108.586	214.59	151.995	697.546	258.844		2261.18	1033.93	697.546	108.586	1524.62	357.854	76.2072		1519.71	0.99823	0.99625	0.99903	0.99723	0.99906		2165.78	0.95142	0.97668	0.98918	0.97174	0.96207	0.96414
2262.61	108.653	214.049	152.065	697.698	258.228		2262.61	1034.1	697.698	108.653	1524.63	357.213	75.8513		1517.78	0.99869	0.99504	0.99872	0.99507	0.99886		2164.35	0.9516	0.97672	0.98928	0.97194	0.96217	0.96435
2264.03	108.757	213.455	151.999	697.712	257.641		2264.03	1033.95	697.712	108.757	1524.83	356.683	76.3698		1515.85	0.99946	0.99375	0.99743	0.99294	0.99879		2162.93	0.95178	0.97678	0.98938	0.97213	0.96227	0.96455
2265.45	108.86	212.683	152.03	697.594	257.455		2265.45	1033.6	697.594	108.86	1525	356.332	75.9734		1513.92	0.99944	0.99198	0.99523	0.99101	0.99836		2161.5	0.95195	0.97685	0.98949	0.97231	0.96235	0.96475
2266.87	108.806	211.733	151.522	697.285	257.522		2266.87	1032.81	697.285	108.806	1525.15	356.094	75.5405		1511.99	0.99812	0.99082	0.99253	0.99124	0.99717		2160.08	0.95212	0.97692	0.9896	0.97248	0.96243	0.96492
2268.29	108.834	210.766	150.961	696.996	257.932		2268.29	1032.23	696.996	108.834	1525.1	356.117	75.0896		1510.07	0.99592	0.9925	0.99165	0.99545	0.99625		2158.65	0.95227	0.97697	0.98971	0.97263	0.9625	0.96507
2269.72	108.801	210.245	150.999	696.044	258.222		2269.72	1031.62	696.044	108.801	1524.98	356.304	74.5533		1508.14	0.99456	0.99613	0.99503	0.9988	0.9974		2157.22	0.95242	0.977	0.9898	0.97275	0.96257	0.96519
2271.14	108.788	210.005	151.378	694.49	258.557		2271.14	1030.86	694.49	108.788	1524.93	356.42	73.9068		1506.21	0.99509	0.99698	0.99882	0.99483	0.99952		2155.8	0.95255	0.97701	0.98988	0.97286	0.96266	0.96529
2272.56	108.642	210.032	151.685	692.621	258.575		2272.56	1030.09	692.621	108.642	1524.72	356.706	73.2777		1504.28	0.99644	0.99361	0.99745	0.98598	0.99984		2154.37	0.95267	0.97701	0.98994	0.97294	0.96276	0.96539
2273.98	108.504	210.295	151.765	691.232	258.471		2273.98	1029.58	691.232	108.504	1524.84	356.982	72.9967		1502.35	0.99698	0.99007	0.99112	0.98043	0.99783		2152.95	0.95279	0.97699	0.98998	0.97299	0.96285	0.96547
2275.4	108.43	210.805	151.602	690.429	257.598		2275.4	1029.31	690.429	108.43	1525.2	357.155	72.8597		1500.42	0.99657	0.99026	0.98624	0.98036	0.99622		2151.52	0.9529	0.97698	0.99	0.97303	0.96294	0.96555
2276.82	108.487	211.362	151.585	689.468	257.469		2276.82	1029.12	689.468	108.487	1525.47	357.094	72.962		1498.49	0.99558	0.992	0.98503	0.97976	0.99615		2150.1	0.953	0.97695	0.99	0.97304	0.96301	0.9656
2278.24	108.614	212.037	151.258	688.483	257.295		2278.24	1029.04	688.483	108.614	1525.65	356.96	73.195		1496.57	0.99391	0.99173	0.98399	0.97487	0.99597		2148.67	0.95308	0.97691	0.98998	0.97304	0.96304	0.96563
2279.66	108.728	212.75	151.335	687.124	257.389		2279.66	1029.27	687.124	108.728	1525.78	356.545	73.4829		1494.64	0.99157	0.98925	0.98001	0.96781	0.99425		2147.24	0.95314	0.97688	0.98996	0.97302	0.96304	0.96563
2281.08	108.77	212.939	151.338	685.709	257.599		2281.08	1029.59	685.709	108.77	1525.85	356.008	73.7416		1492.71	0.98869	0.98745	0.97448	0.96255	0.99179		2145.82	0.95318	0.97683	0.98992	0.97297	0.96302	0.9656
2282.5	108.735	213.418	151.739	684.333	258.315		2282.5	1030.46	684.333	108.735	1525.88	355.098	74.1385		1490.78	0.98541	0.9876	0.97094	0.95765	0.99067		2144.39	0.9532	0.97677	0.98988	0.9729	0.96298	0.96553
2283.92	108.59	214.051	152.421	683.026	258.426		2283.92	1030.99	683.026	108.59	1525.94	354.49	74.5786		1488.85	0.98204	0.98726	0.96883	0.94834	0.9908		2142.97	0.95321	0.97669	0.98982	0.97281	0.96292	0.96543
2285.34	108.645	214.602	152.871	682.473	258.757		2285.34	1031.66	682.473	108.645	1525.98	354.253	75.099		1486.92	0.97861	0.98455	0.96484	0.93455	0.9902		2141.54	0.9532	0.9766	0.98976	0.97271	0.96285	0.96532
2286.75	108.565	214.841	153.249	682.015	258.898		2286.75	1032.18	682.015	108.565	1525.88	353.435	75.682		1484.99	0.97462	0.98058	0.95813	0.92009	0.98804		2140.12	0.9532	0.97649	0.98969	0.9726	0.96279	0.96521
2288.17	108.452	215.035	153.779	682.317	259.186		2288.17	1032.04	682.317	108.452	1525.86	352.712	76.6107		1483.07	0.96987	0.97757	0.95092	0.90682	0.98573		2138.69	0.9532	0.97638	0.98962	0.97249	0.96272	0.96513
2289.59	108.232	215.138	153.936	682.248	259.433		2289.59	1031.74	682.248	108.232	1525.58	352.092	76.7708		1481.14	0.96436	0.97578	0.94428	0.89391	0.98419		2137.26	0.95323	0.97627	0.98955	0.97238	0.96267	0.96505
2291.01	108.077	215.137	153.987	681.39	259.616		2291.01	1031.07	681.39	108.077	1525.1	351.551	76.8177		1479.21	0.95734	0.97394	0.9374	0.8809	0.98272		2135.84	0.95326	0.97616	0.98947	0.97229	0.96263	0.965
2292.43	108.022	215.033	154.068	681.006	259.831		2292.43	1030.86	681.006	108.022	1525.11	351.173	76.7051		1477.28	0.94788	0.97126	0.92974	0.86794	0.98054		2134.41	0.9533	0.97607	0.98939	0.97221	0.9626	0.96496
2293.84	108.036	214.498	154.253	680.682	260.46		2293.84	1030.66	680.682	108.036	1525.13	350.958	76.4794		1475.35	0.93589	0.96789	0.92208	0.85351	0.97861		2132.99	0.95334	0.97599	0.98932	0.97214	0.96258	0.96493
2295.26	108.138	213.88	154.138	680.554	260.846		2295.26	1030.5	680.554	108.138	1525.2	350.855	76.0716		1473.42	0.92238	0.96329	0.91495	0.83438	0.97881		2131.56	0.95338	0.97594	0.98924	0.97207	0.96257	0.9649
2296.68	108.34	213.28	153.966	680.562	260.998		2296.68	1030.18	680.562	108.34	1525.23	350.847	75.5264		1471.49	0.90934	0.95683	0.90739	0.81211	0.98069		2130.13	0.95342	0.97589	0.98917	0.97201	0.96257	0.96486
2298.09	108.338	213.026	153.657	680.73	261.05		2298.09	1029.27	680.73	108.338	1524.9	351.462	74.9339		1469.57	0.89765	0.94942	0.89863	0.79261	0.98192		2128.71	0.95346	0.97584	0.9891	0.97196	0.96257	0.96482
2299.51	108.464	212.844	153.441	680.924	261.074		2299.51	1028.5	680.924	108.464	1524.85	351.889	74.3883		1467.64	0.88554	0.94243	0.89011	0.77813	0.98165		2127.28	0.9535	0.97578	0.98903	0.97192	0.96255	0.96479
2300.92	108.858	212.612	153.403	681.107	261.338		2300.92	1027.68	681.107	108.858	1524.94	352.394	73.9361		1465.71	0.87137	0.93568	0.88381	0.76442	0.98147		2125.86	0.95357	0.97574	0.98899	0.97191	0.96252	0.96479
2302.34	109.334	212.529	153.241	683.668	261.523		2302.34	1026.98	683.668	109.334	1525.23	352.313	73.9136		1463.78	0.85772	0.92924	0.87928	0.75112	0.98197		2124.43	0.95366	0.9757	0.98897	0.97193	0.96251	0.96484
2303.76	109.664	212.422	152.895	683.695	261.046		2303.76	1026.21	683.695	109.664	1525.51	351.909	73.8914		1461.85	0.84771	0.92473	0.87531	0.7432	0.98211		2123.01	0.95378	0.97569	0.98898	0.97199	0.96251	0.96493
2305.17	109.957	212.438	152.693	683.239	260.317		2305.17	1025.57	683.239	109.957	1525.7	351.292	73.8283		1459.92	0.83987	0.92268	0.87373	0.74149	0.9816		2121.58	0.95393	0.9757	0.989	0.97206	0.96252	0.96504
2306.59	110.217	212.276	152.412	682.056	259.466		2306.59	1025.2	682.056	110.217	1526.03	351.105	73.8045		1457.99	0.83209	0.92069	0.87779	0.73936	0.98189		2120.15	0.95409	0.97572	0.98902	0.97215	0.96255	0.96515
2308	110.491	212.191	152.319	680.386	258.531		2308	1025.03	680.386	110.491	1526.41	350.824	73.7489		1456.07	0.82764	0.91786	0.88467	0.73517	0.98329		2118.73	0.95427	0.97574	0.98903	0.97223	0.96259	0.96524
2309.41	110.751	212.099	151.925	678.493	257.781		2309.41	1024.9	678.493	110.751	1527.09	350.53	73.7337		1454.14	0.82988	0.91634	0.88922	0.73467	0.9846		2117.3	0.95444	0.97575	0.98903	0.9723	0.96262	0.9653
2310.83	111.015	212.175	151.706	676.433	257.091		2310.83	1024.85	676.433	111.015	1528.15	350.407	73.9397		1452.21	0.83743	0.91817	0.89087	0.7428	0.98482		2115.88	0.95461	0.97577	0.98903	0.97236	0.96265	0.96533
2312.24	111.329	212.368	151.301	674.581	256.618		2312.24	1024.77	674.581	111.329	1529.24	350.194	74.356		1450.28	0.84745	0.92266	0.89346	0.75824	0.98426		2114.45	0.95478	0.9758	0.98902	0.97241	0.96267	0.96534
2313.66	111.57	212.253	151.063	673.123	256.528		2313.66	1024.76	673.123	111.57	1531.13	350.244	74.7835		1448.35	0.86055	0.9288	0.8974	0.7786	0.98309		2113.03	0.95495	0.97584	0.98902	0.97245	0.96269	0.96534
2315.07	111.718	212.255	150.44	672.228	256.133		2315.07	1024.95	672.228	111.718	1532.59	349.673	75.0112		1446.42	0.87697	0.93628	0.90042	0.80138	0.9813		2111.6	0.95512	0.97588	0.98903	0.97248	0.96268	0.96533
2316.48	111.89	211.757	150.058	671.848	255.731		2316.48	1024.86	671.848	111.89	1534.05	348.997	75.13		1444.49	0.8943	0.94431	0.90169	0.82338	0.97964		2110.17	0.95529	0.9759	0.98905	0.9725	0.96264	0.96533
2317.89	112.017	211.535	149.628	672.197	255.358		2317.89	1024.88	672.197	112.017	1535.31	348.588	75.3505		1442.57	0.90887	0.95138	0.9022	0.84198	0.97917		2108.75	0.95545	0.97592	0.98907	0.9725	0.96256	0.96532
2319.31	112.073	211.663	149.301	672.933	254.881		2319.31	1024.75	672.933	112.073	1536.6	347.109	75.4076		1440.64	0.9185	0.95643	0.90297	0.85611	0.98008		2107.32	0.9556	0.97594	0.98909	0.97247	0.96247	0.96529
2320.72	112.131	211.782	149.063	675.954	254.639		2320.72	1024.54	675.954	112.131	1537.79	346.742	75.3249		1438.71	0.92339	0.95974	0.90462	0.86464	0.98225		2105.9	0.95571	0.97594	0.98908	0.97238	0.96236	0.9652
2322.13	112.135	212.301	149.268	677.415	254.273		2322.13	1024.29	677.415	112.135	1538.86	346.223	75.161		1436.78	0.92559	0.96178	0.90672	0.86617	0.9854		2104.47	0.95579	0.9759	0.98903	0.97223	0.96221	0.96503
2323.54	112.038	212.592	149.204	678.239	254.061		2323.54	1024.2	678.239	112.038	1539.45	345.765	74.9734		1434.85	0.92669	0.96252	0.90707	0.86241	0.98823		2103.04	0.95584	0.97582	0.98892	0.97203	0.96201	0.9648
2324.95	111.739	212.819	148.944	678.967	253.615		2324.95	1024.12	678.967	111.739	1539.21	345.257	74.4876		1432.92	0.92615	0.96187	0.90444	0.8568	0.98928		2101.62	0.95585	0.97571	0.98878	0.9718	0.96178	0.96452
2326.37	111.712	213.06	148.752	680.014	253.303		2326.37	1024.01	680.014	111.712	1539.12	344.899	74.1401		1430.99	0.92297	0.95991	0.90047	0.8504	0.98871		2100.19	0.95585	0.97559	0.98861	0.97155	0.96153	0.96424
2327.78	111.706	213.169	148.568	681.329	252.693		2327.78	1024.59	681.329	111.706	1539.36	344.641	73.6533		1429.07	0.91824	0.95723	0.89671	0.84261	0.98769		2098.77	0.95582	0.97547	0.98842	0.97128	0.96127	0.96395
2329.19	111.762	212.915	148.254	682.246	252.26		2329.19	1025.39	682.246	111.762	1539.85	344.546	73.5302		1427.14	0.91364	0.95487	0.89304	0.83492	0.98669		2097.34	0.95576	0.97533	0.9882	0.97099	0.96101	0.96366
2330.6	111.819	211.582	148.14	682.793	252.123		2330.6	1026.2	682.793	111.819	1539.9	344.744	73.5154		1425.21	0.90919	0.95317	0.88948	0.82881	0.98572		2095.92	0.95567	0.97517	0.98796	0.97069	0.96075	0.96339
2332.01	112.321	211.088	148.031	682.184	252.06		2332.01	1027.12	682.184	112.321	1540.05	345.063	73.6497		1423.28	0.90403	0.95146	0.88631	0.82421	0.9845		2094.49	0.95555	0.97497	0.98769	0.97037	0.9605	0.96313
2333.42	112.516	210.697	148.18	681.321	252.191		2333.42	1028.06	681.321	112.516	1540.36	345.614	73.9036		1421.35	0.89765	0.94923	0.88399	0.82006	0.98309		2093.06	0.95541	0.97475	0.98741	0.97005	0.96025	0.9629
2334.83	112.501	210.253	148.455	680.563	252.318		2334.83	1028.78	680.563	112.501	1541.05	346.32	74.2901		1419.42	0.8908	0.94645	0.88292	0.81436	0.9822		2091.64	0.95526	0.9745	0.98712	0.96974	0.96003	0.96268
2336.24	112.348	209.941	148.822	680.369	252.641		2336.24	1029.11	680.369	112.348	1541.66	347.028	74.4485		1417.49	0.88547	0.94347	0.88195	0.80712	0.98198		2090.21	0.9551	0.97423	0.98683	0.96943	0.95982	0.96248
2337.65	112.148	209.732	149.354	680.709	253.215		2337.65	1029.21	680.709	112.148	1542	347.947	74.6904		1415.57	0.88236	0.94071	0.87976	0.80088	0.9816		2088.79	0.95492	0.97395	0.98653	0.96914	0.95962	0.96229
2339.05	111.813	209.763	149.974	680.129	253.947		2339.05	1028.95	680.129	111.813	1542.7	348.687	74.9298		1413.64	0.87965	0.93819	0.87695	0.79697	0.98035		2087.36	0.95475	0.97367	0.98622	0.96887	0.95943	0.96213
2340.46	111.53	210.043	150.394	679.724	254.627		2340.46	1028.59	679.724	111.53	1543.47	349.181	75.0147		1411.71	0.87598	0.93567	0.87488	0.79391	0.97852		2085.94	0.95457	0.97338	0.98591	0.96865	0.95923	0.96202
2341.87	111.328	210.316	150.602	679.729	255.136		2341.87	1028.22	679.729	111.328	1544.24	349.5	75.2771		1409.78	0.87255	0.93382	0.87348	0.79141	0.97667		2084.51	0.9544	0.97311	0.9856	0.96847	0.95904	0.96198
2343.28	111.209	210.552	150.837	680.227	255.579		2343.28	1028.16	680.227	111.209	1546.28	349.933	75.4837		1407.85	0.87018	0.93315	0.87243	0.79019	0.97504		2083.08	0.95423	0.9729	0.98531	0.96833	0.95892	0.96201
2344.69	111.244	210.836	151.388	681.182	255.822		2344.69	1028.04	681.182	111.244	1547.73	350.33	75.5729		1405.92	0.86809	0.93273	0.87183	0.78957	0.97333		2081.66	0.95406	0.97274	0.98502	0.96819	0.95886	0.96209
2346.1	111.441	211.182	151.936	682.464	255.834		2346.1	1027.78	682.464	111.441	1548.64	350.973	75.4942		1403.99	0.86582	0.93159	0.87124	0.78882	0.97119		2080.23	0.95387	0.97258	0.98469	0.96802	0.95886	0.96217
2347.5	111.687	212.048	152.324	683.956	255.828		2347.5	1027.63	683.956	111.687	1549.07	351.869	75.3588		1402.07	0.86381	0.93034	0.87052	0.78861	0.96912		2078.81	0.95367	0.97235	0.98431	0.96784	0.95886	0.96224
2348.91	112.148	213.181	152.552	685.77	255.68		2348.91	1027.45	685.77	112.148	1550.07	352.517	75.1146		1400.14	0.8625	0.93011	0.87057	0.78946	0.96828		2077.38	0.95346	0.97205	0.9839	0.96768	0.95886	0.96232
2350.32	112.694	214.815	152.951	687.661	255.539		2350.32	1027.35	687.661	112.694	1551.22	353.073	75.0034		1398.21	0.86166	0.93066	0.87182	0.79041	0.96912		2075.95	0.95325	0.97174	0.98348	0.96755	0.9589	0.96244
2351.72	113.435	216.018	153.008	689.635	255.79		2351.72	1027.23	689.635	113.435	1552.6	353.34	75.0905		1396.28	0.86065	0.93052	0.87336	0.78985	0.97089		2074.53	0.95304	0.97142	0.98308	0.96746	0.95899	0.9626
2353.13	114.049	216.564	152.942	691.654	255.906		2353.13	1027.22	691.654	114.049	1554.3	353.65	75.1411		1394.35	0.85924	0.92884	0.87382	0.78723	0.97241		2073.1	0.95283	0.97111	0.9827	0.9674	0.95914	0.96279
2354.54	114.659	216.815	153.176	693.704	256.087		2354.54	1027.34	693.704	114.659	1556.24	353.877	75.1888		1392.42	0.85789	0.92657	0.87256	0.78399	0.97304		2071.68	0.95261	0.97078	0.98231	0.96738	0.95934	0.96303
2355.94	115.273	217.537	153.394	695.717	256.521		2355.94	1027.61	695.717	115.273	1558.78	354.082	75.2062		1390.49	0.85676	0.92521	0.87021	0.7818	0.97322		2070.25	0.95239	0.97044	0.98191	0.96741	0.95956	0.96333
2357.35	115.866	218.059	153.58	697.73	257.03		2357.35	1027.77	697.73	115.866	1561	354.395	75.3735		1388.57	0.85496	0.92474	0.86824	0.77948	0.97416		2068.83	0.95217	0.9701	0.98152	0.9675	0.95983	0.96372
2358.75	116.508	218.617	153.904	699.624	257.865		2358.75	1027.95	699.624	116.508	1563.1	354.712	75.5796		1386.64	0.85164	0.92357	0.8665	0.77445	0.97573		2067.4	0.95195	0.96978	0.98114	0.96766	0.96016	0.96423
2360.16	117.188	219.24	154.53	701.443	258.72		2360.16	1028.12	701.443	117.188	1565.66	354.974	75.8192		1384.71	0.84659	0.9206	0.86318	0.7663	0.97595		2065.97	0.95173	0.96948	0.98078	0.96789	0.96055	0.96485
2361.56	117.597	220.188	155.438	703.241	259.735		2361.56	1028.48	703.241	117.597	1568.66	355.074	75.9879		1382.78	0.84028	0.91649	0.85812	0.75649	0.97382		2064.55	0.95154	0.96921	0.98044	0.9682	0.961	0.96559
2362.97	117.987	220.907	156.389	704.953	261.014		2362.97	1028.91	704.953	117.987	1570.96	355.257	76.1657		1380.85	0.83409	0.91298	0.85382	0.74677	0.97096		2063.12	0.95136	0.96894	0.98014	0.96859	0.96152	0.96642
2364.37	118.331	221.472	157.394	706.618	262.041		2364.37	1029.64	706.618	118.331	1573.55	356.949	76.2793		1378.92	0.82944	0.91111	0.85302	0.73912	0.96935		2061.7	0.95121	0.96869	0.97987	0.96906	0.96209	0.96735
2365.78	118.715	222.121	158.316	708.104	263.225		2365.78	1030.39	708.104	118.715	1575.72	358.172	76.3259		1377	0.82663	0.91057	0.85703	0.73515	0.96925		2060.27	0.95108	0.96847	0.97965	0.96962	0.96273	0.96837
2367.18	119.267	222.837	159.152	709.468	264.669		2367.18	1030.97	709.468	119.267	1578.82	358.602	76.413		1375.07	0.82576	0.91062	0.86531	0.73491	0.97003		2058.85	0.95098	0.9683	0.97948	0.97025	0.96346	0.96946
2368.58	119.795	223.367	159.479	710.645	265.145		2368.58	1031.19	710.645	119.795	1581.91	358.592	76.3523		1373.14	0.82774	0.91128	0.87528	0.73835	0.97134		2057.42	0.9509	0.96816	0.97934	0.97089	0.96425	0.97056
2369.99	120.426	223.875	159.981	712.228	265.362		2369.99	1031.22	712.228	120.426	1585	358.536	76.3474		1371.21	0.83278	0.91307	0.88456	0.74598	0.97312		2055.99	0.95081	0.968	0.9792	0.97154	0.96508	0.97166
2371.39	121.128	224.435	160.4	714.311	265.213		2371.39	1031.19	714.311	121.128	1588.06	358.545	76.2705		1369.28	0.83933	0.91574	0.89286	0.75715	0.97523		2054.57	0.95071	0.96781	0.97905	0.9722	0.96589	0.97275
2372.79	121.864	225.134	160.975	718.134	264.768		2372.79	1030.97	718.134	121.864	1590.95	358.471	76.236		1367.35	0.84531	0.91839	0.90065	0.76954	0.97712		2053.14	0.95063	0.96761	0.9789	0.9729	0.96669	0.97387
2374.2	122.653	225.472	161.054	722.704	264.161		2374.2	1030.81	722.704	122.653	1593.59	357.897	76.1623		1365.42	0.84968	0.9206	0.9077	0.78071	0.97826		2051.72	0.95056	0.96747	0.97879	0.97364	0.9675	0.97502
2375.6	123.503	226.069	161.353	725.807	263.491		2375.6	1030.86	725.807	123.503	1595.78	357.863	76.0623		1363.5	0.85284	0.92259	0.91361	0.78887	0.97893		2050.29	0.95053	0.9674	0.97873	0.97438	0.96834	0.97617
2377	124.396	226.762	161.704	728.41	262.914		2377	1030.89	728.41	124.396	1600.06	358.144	76.2303		1361.57	0.85574	0.92435	0.91777	0.7934	0.97976		2048.86	0.95054	0.96741	0.97869	0.97511	0.96921	0.97728
2378.4	125.278	227.502	162.288	730.546	262.73		2378.4	1031.12	730.546	125.278	1604.84	358.818	76.4391		1359.64	0.85841	0.92551	0.91945	0.79531	0.98068		2047.44	0.95057	0.96742	0.97864	0.97578	0.97006	0.97829
2379.8	126.202	228.654	162.963	731.717	262.801		2379.8	1031.22	731.717	126.202	1609.29	360.181	76.8709		1357.71	0.85996	0.92594	0.91906	0.79595	0.98106		2046.01	0.95062	0.96739	0.97857	0.97641	0.97084	0.97919
2381.2	127.056	229.5	163.554	733.511	263.315		2381.2	1031.2	733.511	127.056	1613.91	361.004	77.1819		1355.78	0.86026	0.92599	0.91763	0.79549	0.98058		2044.59	0.9507	0.96732	0.9785	0.97703	0.97154	0.98002
2382.61	127.947	230.389	164.211	736.472	263.176		2382.61	1031.03	736.472	127.947	1618.69	361.573	77.5189		1353.85	0.86021	0.92624	0.91559	0.7939	0.97949		2043.16	0.95081	0.96726	0.97846	0.97763	0.97218	0.98081
2384.01	128.904	231.011	164.879	739.845	262.959		2384.01	1031.07	739.845	128.904	1623.97	361.725	77.9189		1351.92	0.86026	0.92679	0.91343	0.79187	0.97846		2041.74	0.95095	0.96723	0.97845	0.97821	0.97278	0.98155
2385.41	129.866	231.363	165.721	743.183	262.701		2385.41	1031.27	743.183	129.866	1629.62	361.663	78.2033		1350	0.85996	0.92713	0.9119	0.78986	0.97811		2040.31	0.95111	0.96721	0.97846	0.97876	0.97331	0.98225
2386.81	130.852	232.113	166.735	746.418	262.939		2386.81	1031.43	746.418	130.852	1635.35	361.363	78.3381		1348.07	0.85902	0.92688	0.91089	0.78767	0.97845		2038.88	0.9513	0.96719	0.9785	0.97928	0.97376	0.98291
2388.21	131.873	233.322	168.186	749.622	263.264		2388.21	1031.66	749.622	131.873	1641.17	360.902	78.3612		1346.14	0.85795	0.92646	0.90952	0.78543	0.97902		2037.46	0.9515	0.96718	0.97855	0.9798	0.97412	0.98355
2389.61	133.087	234.813	169.345	752.682	263.745		2389.61	1031.86	752.682	133.087	1647.38	360.421	78.5402		1344.21	0.8572	0.92649	0.90753	0.78388	0.97961		2036.03	0.95174	0.96726	0.97865	0.9803	0.97446	0.9842
2391.01	134.798	236.546	170.885	755.913	264.209		2391.01	1032.38	755.913	134.798	1654.29	359.939	78.8029		1342.28	0.85638	0.9269	0.90591	0.7833	0.98057		2034.61	0.95201	0.96747	0.97881	0.98077	0.97483	0.98482
2392.41	136.963	238.487	172.634	759.328	264.999		2392.41	1032.69	759.328	136.963	1661.48	359.796	79.1546		1340.35	0.85513	0.92702	0.90547	0.78265	0.98222		2033.18	0.95229	0.96778	0.97898	0.98114	0.97523	0.98534
2393.81	139.373	240.542	174.509	762.937	265.374		2393.81	1033.04	762.937	139.373	1669.7	359.772	79.5281		1338.42	0.85413	0.92667	0.90561	0.78093	0.98416		2031.76	0.95257	0.96806	0.97908	0.9814	0.9756	0.98571
2395.2	141.936	242.842	176.68	766.968	266.307		2395.2	1033.22	766.968	141.936	1679.12	359.693	79.8146		1336.5	0.85438	0.92646	0.9054	0.77876	0.98583		2030.33	0.95284	0.96824	0.9791	0.98159	0.97587	0.98596
2396.6	144.549	245.306	179.003	771.677	267.786		2396.6	1033.33	771.677	144.549	1689.97	359.559	80.0337		1334.57	0.8558	0.92695	0.90528	0.77747	0.98725		2028.9	0.95312	0.96832	0.97906	0.98176	0.97605	0.98614
2398	147.254	247.798	181.544	778.03	268.946		2398	1033.47	778.03	147.254	1703.03	359.54	80.1135		1332.64	0.85739	0.92785	0.90638	0.77736	0.98864		2027.48	0.9534	0.96839	0.97901	0.98192	0.97622	0.98632
2399.4	149.997	250.138	184.276	784.276	269.581		2399.4	1033.6	784.276	149.997	1716.61	359.632	80.0997		1330.71	0.85838	0.92854	0.90877	0.77772	0.98968		2026.05	0.95369	0.96848	0.97896	0.98205	0.97641	0.98649
2400.8	152.908	252.699	187.112	790.501	269.919		2400.8	1033.88	790.501	152.908	1730.57	360.001	80.1211		1328.78	0.85888	0.92882	0.91159	0.77792	0.9898		2024.63	0.95398	0.96858	0.9789	0.98212	0.97661	0.98663
2402.19	156.175	255.923	189.875	797.43	270.112		2402.19	1034.3	797.43	156.175	1745.19	360.44	80.2788		1326.85	0.85947	0.92903	0.91414	0.77796	0.98916		2023.2	0.95425	0.96863	0.9788	0.98214	0.97678	0.98672
2403.59	160.028	258.506	192.904	805.716	270.571		2403.59	1035.05	805.716	160.028	1761.57	360.867	80.4656		1324.92	0.86043	0.92957	0.91643	0.77826	0.9886		2021.77	0.95451	0.96863	0.97866	0.98214	0.97688	0.98678
2404.99	164.525	260.893	196.262	815.913	270.861		2404.99	1035.99	815.913	164.525	1780.35	361.413	80.5847		1323	0.86135	0.93039	0.91891	0.77899	0.98875		2020.35	0.95478	0.96862	0.97853	0.98216	0.97691	0.98686
2406.38	170.003	264.137	200.131	828.451	271.174		2406.38	1036.85	828.451	170.003	1802.18	361.942	80.7778		1321.07	0.86163	0.93101	0.92181	0.77946	0.98937		2018.92	0.95506	0.96864	0.97842	0.98221	0.97692	0.98698
2407.78	176.145	267.849	205.056	842.912	271.758		2407.78	1037.72	842.912	176.145	1827.91	362.357	81.1677		1319.14	0.86129	0.93102	0.92471	0.77883	0.98987		2017.5	0.95536	0.96873	0.97837	0.98229	0.97692	0.98713
2409.18	183.308	272.64	209.573	859.743	271.805		2409.18	1038.71	859.743	183.308	1854.8	362.42	81.3697		1317.21	0.86083	0.93063	0.92714	0.77721	0.99019		2016.07	0.95568	0.96887	0.97834	0.9824	0.97693	0.98732
2410.57	191.314	278.434	214.728	880.319	272.274		2410.57	1039.78	880.319	191.314	1885.79	362.914	81.7199		1315.28	0.86056	0.93036	0.92928	0.77549	0.99082		2014.65	0.95601	0.96902	0.97833	0.98253	0.97691	0.98752
2411.97	201.112	285.215	220.19	904.061	273.035		2411.97	1040.92	904.061	201.112	1922.26	364.049	82.062		1313.35	0.86029	0.93029	0.9314	0.77412	0.99185		2013.22	0.95634	0.96912	0.97831	0.9827	0.97684	0.98775
2413.37	211.947	293.219	226.824	931.512	274.315		2413.37	1041.72	931.512	211.947	1963.98	365.644	82.6145		1311.42	0.85973	0.93007	0.93285	0.77276	0.99266		2011.79	0.95669	0.96919	0.97831	0.98295	0.97675	0.98806
2414.76	224.701	302.565	235.163	963.099	276.609		2414.76	1042.44	963.099	224.701	2011.75	367.747	83.7494		1309.5	0.8589	0.92957	0.93277	0.77112	0.99275		2010.37	0.95706	0.96937	0.97838	0.98325	0.97674	0.98849
2416.15	238.702	313.946	244.754	999.383	279.93		2416.15	1044.17	999.383	238.702	2070.79	369.852	84.9818		1307.57	0.85813	0.92913	0.93128	0.76941	0.99263		2008.94	0.95748	0.96975	0.97856	0.98356	0.97693	0.98899
2417.55	255.471	326.653	257.348	1039.96	284.38		2417.55	1046.13	1039.96	255.471	2141.98	373.589	86.6308		1305.64	0.85768	0.92905	0.92925	0.76791	0.99312		2007.52	0.95792	0.97023	0.97876	0.98381	0.97724	0.98945
2418.94	274.007	341.802	270.22	1087.93	288.938		2418.94	1048.58	1087.93	274.007	2227.79	378.07	88.6896		1303.71	0.85728	0.92908	0.92723	0.7663	0.99429		2006.09	0.95837	0.97064	0.97889	0.98398	0.97756	0.98979
2420.34	297.105	356.296	289.792	1138.8	293.989		2420.34	1050.97	1138.8	297.105	2325.18	382.155	91.1649		1301.78	0.85639	0.9287	0.92518	0.76382	0.99546		2004.66	0.95881	0.97095	0.97894	0.9841	0.97784	0.99002
2421.73	320.409	373.581	312.456	1205.75	299.041		2421.73	1053.17	1205.75	320.409	2439.22	385.457	93.8782		1299.85	0.85489	0.92784	0.92291	0.75997	0.99626		2003.24	0.95926	0.97121	0.97895	0.98419	0.97811	0.99017
2423.13	346.601	393.149	337.719	1277.6	304.108		2423.13	1055.42	1277.6	346.601	2567.49	390.033	96.9009		1297.92	0.85314	0.92694	0.92067	0.755	0.99697		2001.81	0.9597	0.97149	0.97893	0.98422	0.97841	0.99022
2424.52	370.766	417.349	365.35	1351.04	308.401		2424.52	1058.04	1351.04	370.766	2709.31	394.13	100.044		1296	0.85124	0.92624	0.91889	0.74928	0.99781		2000.39	0.96014	0.97177	0.97889	0.98419	0.97871	0.99017
2425.91	393.226	441.193	391.391	1428.17	311.745		2425.91	1059.41	1428.17	393.226	2832.31	398.416	103.251		1294.07	0.84867	0.92524	0.91747	0.74275	0.99824		1998.96	0.96057	0.97197	0.97878	0.9841	0.97893	0.99
2427.31	413.865	462.777	415.409	1498.61	314.352		2427.31	1060.36	1498.61	413.865	2932.97	401.732	106.392		1292.14	0.8449	0.92333	0.91591	0.73527	0.99752		1997.54	0.96099	0.97206	0.97864	0.98402	0.97902	0.98978
2428.7	427.125	485.38	435.507	1558.11	316.029		2428.7	1060.98	1558.11	427.125	2994.33	404.224	109.142		1290.21	0.84024	0.92065	0.91407	0.72726	0.99572		1996.11	0.96144	0.97211	0.97851	0.98398	0.97901	0.98957
2430.09	427.621	502.338	451.487	1546.31	316.535		2430.09	1061.16	1546.31	427.621	3004.87	406.009	111.224		1288.28	0.83559	0.91799	0.91249	0.71965	0.9938		1994.68	0.96193	0.97221	0.97846	0.98401	0.97895	0.98943
2431.48	414.314	513.248	456.052	1531.94	316.46		2431.48	1060.67	1531.94	414.314	2973.76	406.312	112.384		1286.35	0.83128	0.91571	0.91175	0.71304	0.99252		1993.26	0.96246	0.97239	0.97848	0.98408	0.97888	0.98933
2432.88	401.484	503.931	450.64	1496.81	314.554		2432.88	1059.63	1496.81	401.484	2921.03	405.81	112.977		1284.42	0.82688	0.91338	0.91195	0.7074	0.99181		1991.83	0.96302	0.97262	0.97857	0.98415	0.97878	0.98923
2434.27	381.681	486.98	433.651	1436.98	311.907		2434.27	1058	1436.98	381.681	2816.51	404.315	112.029		1282.5	0.82211	0.91062	0.91289	0.7025	0.9913		1990.41	0.96361	0.97287	0.97868	0.98423	0.97862	0.98911
2435.66	357.861	466.672	410.391	1367.33	308.82		2435.66	1056.08	1367.33	357.861	2701.53	400.731	110.729		1280.57	0.81747	0.90781	0.91462	0.69835	0.99114		1988.98	0.9642	0.97309	0.97881	0.98432	0.97838	0.98899
2437.05	331.266	446.255	385.74	1297.19	304.891		2437.05	1053.74	1297.19	331.266	2581.44	397.894	108.723		1278.64	0.81365	0.9057	0.91731	0.69514	0.99164		1987.56	0.96481	0.97328	0.97896	0.98446	0.97806	0.98889
2438.44	311.492	422.231	362.121	1233.44	300.181		2438.44	1051.17	1233.44	311.492	2463.67	394.34	106.323		1276.71	0.81061	0.90428	0.92089	0.69273	0.99258		1986.13	0.96542	0.97355	0.97918	0.98467	0.97774	0.98888
2439.83	290.85	400.216	340.215	1178.57	294.833		2439.83	1048.69	1178.57	290.85	2360.99	390.61	103.781		1274.78	0.80764	0.9028	0.92485	0.69059	0.99329		1984.7	0.96604	0.97401	0.97951	0.98491	0.97756	0.98898
2441.22	269.683	381.134	319.59	1130.69	290.436		2441.22	1046.5	1130.69	269.683	2269.96	386.867	101.059		1272.85	0.80453	0.90093	0.92866	0.68828	0.99333		1983.28	0.96664	0.97464	0.97991	0.9851	0.97755	0.9891
2442.61	249.967	362.275	302.737	1088.97	286.721		2442.61	1044.69	1088.97	249.967	2201.01	383.512	98.4765		1270.92	0.80194	0.8993	0.93209	0.68583	0.99305		1981.85	0.96722	0.97524	0.98025	0.98522	0.97758	0.98917
2444	238.875	348.078	286.596	1052.98	283.463		2444	1043.21	1052.98	238.875	2142.19	380.242	96.1453		1269	0.8004	0.89852	0.93514	0.68353	0.99302		1980.43	0.96775	0.97568	0.98048	0.98531	0.97754	0.98921
2445.39	228	334.733	273.991	1018.04	280.516		2445.39	1041.85	1018.04	228	2088.52	377.602	94.4181		1267.07	0.79936	0.89829	0.9377	0.68123	0.9934		1979	0.96826	0.976	0.98066	0.98546	0.9775	0.98933
2446.78	217.988	324.622	262.506	990.972	277.928		2446.78	1040.69	990.972	217.988	2043.5	375.508	92.5546		1265.14	0.79798	0.89778	0.93969	0.67844	0.99393		1977.57	0.96878	0.97638	0.98087	0.98567	0.97757	0.98957
2448.17	209.758	314.68	252.658	966.533	275.705		2448.17	1039.81	966.533	209.758	2006.24	373.285	90.9491		1263.21	0.79631	0.89693	0.94131	0.67491	0.99461		1976.15	0.9693	0.97688	0.98112	0.98588	0.97784	0.98989
2449.56	202.772	306.466	243.875	945.687	273.741		2449.56	1039.13	945.687	202.772	1972.53	371.694	89.6564		1261.28	0.79511	0.89645	0.94297	0.67072	0.99572		1974.72	0.9698	0.97738	0.98133	0.98604	0.97824	0.99018
2450.95	196.756	298.633	235.799	927.725	272.199		2450.95	1038.83	927.725	196.756	1943.41	370.681	88.0528		1259.35	0.79449	0.89659	0.94474	0.66592	0.99717		1973.3	0.97026	0.97773	0.9814	0.98615	0.97863	0.9904
2452.34	191.577	291.641	228.663	912.374	271.299		2452.34	1038.36	912.374	191.577	1919.58	369.98	86.7117		1257.42	0.79365	0.89666	0.94616	0.66033	0.99828		1971.87	0.9707	0.9779	0.98137	0.98628	0.97899	0.9906
[truncated: 1,235 more rows]

## Sheet: Figure5
	Figure 5b Ru											Figure 5b Ru4Mo1												Figure 5c Mo												Figure 5c Ru4Mo1-Mo												Figure 5e
[truncated: 2,002 more rows]
[truncated: 2 more columns]
